# Supplementary material for: Relationship between malaria vector survival, infectivity, and insecticide-treated net use in western Kenya
Source: Parasit Vectors. 2024 Nov 12;17:464. doi: 10.1186/s13071-024-06550-9 (PMC11558830; doi:10.1186/s13071-024-06550-9)
Supplement: Supplementary file 2 — Additional file 2. Data for Abel Parasites and Vectors 2024. Csv format [file 13071_2024_6550_MOESM2_ESM.csv]

household_id	day	species	matchid	samplename	pfr364ct1	pfr364ct2	Pf	interpretation	year	month	year_month	village	n_person_nights	n_slept_net	prop_slept_net	n_person_nights_week	n_slept_times	prop_slept_times
K01	7	An. gambie sl	K01 00158	K01 A00158	Undetermined	Undetermined		An. gambie ss	2021	5	2021-05	K	6	0	0	42	0	0
K01	7	An. funestus	K01 00118	K01 A00118	Undetermined	Undetermined		An. funestus	2021	4	2021-04	K	7	0	0	49	0	0
M06	1	An. funestus	M06 00142	M06 A00142	Undetermined	Undetermined		An. funestus	2021	5	2021-05	M	6	0	0	42	0	0
M06	2	An. gambie sl	M06 00122	M06 A00122	Undetermined	Undetermined		An. gambie ss	2021	4	2021-04	M	6	0	0	42	0	0
L12	7	An. funestus	L12 00009					An. funestus	2021	3	2021-03	L	1	0	0	7	0	0
N11	7	An. gambie sl	N11 00018	N11 A00018	Undetermined	Undetermined		An. gambie ss	2021	5	2021-05	N	12	0	0	84	0	0
L18	7	An. funestus	L18 00006					An. funestus	2021	2	2021-02	L	8	0	0	56	0	0
S16	7	An. gambie sl	S16 00021	S16 A00021	Undetermined	Undetermined		An. gambie sl	2021	5	2021-05	S	8	0	0	56	15	0.26785714
K02	1	An. gambie sl	K02 00169	K02 A00169	Undetermined	Undetermined		An. gambie ss	2021	5	2021-05	K	7	0	0	49	0	0
N09	7	An. gambie sl	N09 00012	N09 A00012	Undetermined	Undetermined		An. gambie ss	2021	6	2021-06	N	7	0	0	49	0	0
K01	3	An. funestus	K01 00117	K01 A00117	Undetermined	Undetermined		An. funestus	2021	4	2021-04	K	7	0	0	49	0	0
L01	4	An. funestus	L01 00004	L01 A00004		Undetermined		An. funestus	2021	3	2021-03	L	3	0	0	21	0	0
N07	7	An. funestus	N07 00017	N07 A00017	Undetermined	Undetermined		An. funestus	2021	5	2021-05	N	4	0	0	28	0	0
K13	7	An. gambie sl	K13 00093	K13 A00093	Undetermined			An. gambie ss	2021	4	2021-04	K	4	0	0	28	0	0
S02	4	An. gambie sl	S02 00070	S02 A00070	Undetermined	Undetermined		An. gambie ss	2020	8	2020-08	S	6	0	0	42	0	0
L01	2	An. funestus	L01 00002	L01 A00002	Undetermined	Undetermined		An. funestus	2021	3	2021-03	L	3	0	0	21	0	0
S09	7	An. gambie sl	S09 00071	S09 A00071	28.60020065	28.36894417	1	An. gambie ss	2021	6	2021-06	S	10	0	0	70	0	0
K10	1	An. gambie sl	K10 00078	K10 A00078	Undetermined	Undetermined		An. arabiensis	2021	3	2021-03	K	8	0	0	56	0	0
S09	7	An. gambie sl	S09 00073	S09 A00073	Undetermined	Undetermined		An. gambie ss	2021	6	2021-06	S	10	0	0	70	0	0
L01	2	An. funestus	L01 00003	L01 A00003	Undetermined	Undetermined		An. funestus	2021	3	2021-03	L	3	0	0	21	0	0
L12	2	An. demeilloni	L12 00024					An. demeilloni	2022	1	2022-01	L	2	0	0	14	0	0
S09	6	An. gambie sl	S09 00022	S09 A00022	Undetermined	Undetermined		An. gambie ss	2020	1	2020-01	S	8	0	0	56	0	0
S09	1	An. gambie sl	S09 00031	S09 A00031	Undetermined	Undetermined		No amplification	2020	3	2020-03	S	7	0	0	49	0	0
S16	7	An. gambie sl	S16 00023	S16 A00023	Undetermined	Undetermined		An. gambie ss	2021	5	2021-05	S	8	0	0	56	15	0.26785714
N11	7	An. gambie sl	N11 00019	N11 A00019	Undetermined	Undetermined		An. gambie ss	2021	5	2021-05	N	12	0	0	84	0	0
S09	7	An. gambie sl	S09 00034	S09 A00034	Undetermined	Undetermined		An. gambie ss	2020	3	2020-03	S	7	0	0	49	0	0
L12	7	An. funestus	L12 00010	L12 A00010	Undetermined	Undetermined		An. funestus	2021	3	2021-03	L	1	0	0	7	0	0
N10	1	An. gambie sl	N10 00003	N10 A00003	Undetermined	Undetermined		An. gambie ss	2020	6	2020-06	N	3	0	0	21	0	0
N04	7	An. gambie sl	N04 00014	N04 A00014	Undetermined	Undetermined		An. gambie ss	2021	5	2021-05	N	5	0	0	35	0	0
K02	7	An. funestus	K02 00159	K02 A00159		Undetermined		An. funestus	2021	2	2021-02	K	6	0	0	42	0	0
K13	7	An. funestus	K13 00085	K13 A00085	Undetermined	Undetermined		An. funestus	2021	2	2021-02	K	4	0	0	28	9	0.32142857
M06	1	An. funestus	M06 00140	M06 A00140	Undetermined	Undetermined		An. funestus	2021	5	2021-05	M	6	0	0	42	0	0
K02	7	An. gambie sl	K02 00204	K02 A00204	Undetermined	Undetermined		An. gambie ss	2021	5	2021-05	K	7	0	0	49	0	0
L02	7	An. gambie sl	L02 00003	L02 A00003	Undetermined	Undetermined		An. gambie sl	2021	2	2021-02	L	3	0	0	21	0	0
S09	7	An. gambie sl	S09 00057	S09 A00057	31.6983242	31.74393463	1	An. gambie ss	2021	5	2021-05	S	11	0	0	77	0	0
L08	7	An. funestus	L08 00036	L08 A00036	Undetermined	Undetermined		An. funestus	2021	6	2021-06	L	5	0	0	35	0	0
L18	5	An. gambie sl	L18 00023					An. gambie sl	2022	1	2022-01	L	6	0	0	42	0	0
K01	7	An. funestus	K01 00156	K01 A00156	Undetermined	Undetermined		An. funestus	2021	5	2021-05	K	6	0	0	42	0	0
M06	7	An. funestus	M06 00151	M06 A0151	Undetermined	Undetermined		An. funestus	2021	5	2021-05	M	6	0	0	42	0	0
N07	7	An. gambie sl	N07 00016	N07 A00016	Undetermined	Undetermined		An. gambie ss	2021	5	2021-05	N	4	0	0	28	0	0
M07	2	An. gambie sl	M07 00432	M07 A00432	Undetermined	Undetermined		An. gambie ss	2021	4	2021-04	M	5	0	0	35	0	0
S09	7	An. gambie sl	S09 00056	S09 A00056	Undetermined	Undetermined		An. gambie ss	2021	5	2021-05	S	11	0	0	77	0	0
N03	7	An. gambie sl	N03 00013	N03 A00013	Undetermined			An. gambie ss	2021	4	2021-04	N	6	0	0	42	10	0.23809524
N07	7	An. funestus	N07 00015	N07 A00015	Undetermined	Undetermined		An. funestus	2021	5	2021-05	N	4	0	0	28	0	0
S04	7	An. gambie sl	S04 00091	S04 A00091	Undetermined	Undetermined		An. gambie ss	2021	5	2021-05	S	10	0	0	56	0	0
L12	7	An. funestus	L12 00007	L12 A00007	Undetermined	Undetermined		An. funestus	2021	3	2021-03	L	1	0	0	7	0	0
S09	1	An. gambie sl	S09 00030	S09 A00030	36.99129105	37.08091736	1	An. gambie sl	2020	3	2020-03	S	7	0	0	49	0	0
S09	7	An. gambie sl	S09 00072	S09 A00072	Undetermined	Undetermined		An. gambie ss	2021	6	2021-06	S	10	0	0	70	0	0
L01	4	An. funestus	L01 00005	L01 A00005	Undetermined	Undetermined		An. funestus	2021	3	2021-03	L	3	0	0	21	0	0
S04	7	An. gambie sl	S04 00089	S04 A00089	Undetermined	Undetermined		An. gambie ss	2021	5	2021-05	S	10	0	0	56	0	0
M06	1	An. funestus	M06 00141	M06 A00141	Undetermined	Undetermined		An. funestus	2021	5	2021-05	M	6	0	0	42	0	0
S16	7	An. gambie sl	S16 00022	S16 A00022	Undetermined	Undetermined		An. gambie ss	2021	5	2021-05	S	8	0	0	56	15	0.26785714
K02	7	An. gambie sl	K02 00158	K02 A00158	Undetermined	Undetermined		An. arabiensis	2021	2	2021-02	K	6	0	0	42	0	0
K02	6	An. gambie sl	K02 00172	K02 A00172	Undetermined	Undetermined		An. gambie ss	2021	5	2021-05	K	7	0	0	49	0	0
L12	7	An. gambie sl	L12 00013	L12 A00013	Undetermined	Undetermined		An. gambie ss	2021	4	2021-04	L	2	0	0	14	0	0
K05	3	An. gambie sl	K05 00165	K05 A00165	Undetermined	Undetermined		No amplification	2021	4	2021-04	K	5	0	0	35	0	0
K02	2	An. funestus	K02 00170	K02 A00170	Undetermined	Undetermined		An. funestus	2021	5	2021-05	K	7	0	0	49	0	0
K02	7	Undetermined	K02 00205	K02 A00205	Undetermined	Undetermined		No amplification	2021	5	2021-05	K	7	0	0	49	0	0
L12	2	An. demeilloni	L12 00029					An. demeilloni	2022	2	2022-02	L	4	0	0	28	0	0
K02	1	An. gambie sl	K02 00155	K02 A00155	Undetermined	Undetermined		An. arabiensis	2021	2	2021-02	K	6	0	0	42	0	0
S09	2	An. gambie sl	S09 00032	S09 A00032	Undetermined	Undetermined		An. gambie ss	2020	3	2020-03	S	7	0	0	49	0	0
K02	6	An. gambie sl	K02 00171	K02 A00171	Undetermined	Undetermined		An. gambie ss	2021	5	2021-05	K	7	0	0	49	0	0
K01	7	An. gambie sl	K01 00157					An. gambie ss	2021	5	2021-05	K	6	0	0	42	0	0
N07	7	An. gambie sl	N07 00018	N07 A00018	Undetermined	Undetermined		An. gambie ss	2021	5	2021-05	N	4	0	0	28	0	0
N09	7	An. funestus	N09 00013	N09 A00013	Undetermined	Undetermined		An. funestus	2021	6	2021-06	N	7	0	0	49	0	0
K02	1	An. gambie sl	K02 00151	K02 A00151	Undetermined	Undetermined		An. gambie ss	2021	1	2021-01	K	5	0	0	35	12	0.34285714
M06	2	An. demeilloni	M06 00124	M06 A00124	Undetermined	Undetermined		An. demeilloni	2021	4	2021-04	M	6	0	0	42	0	0
S14	4	An. gambie sl	S14 00012	S14 A00012	Undetermined	Undetermined		An. gambie ss	2020	7	2020-07	S	6	0	0	42	2	0.04761905
S09	7	An. gambie sl	S09 00058	S09 A00058	Undetermined	Undetermined		An. gambie ss	2021	5	2021-05	S	11	0	0	77	0	0
N03	1	Undetermined	N03 00002	N03 A00002	Undetermined	Undetermined		No amplification	2021	1	2021-01	N	7	0	0	49	18	0.36734694
M06	7	An. funestus	M06 00130	M06 A00130	Undetermined	Undetermined		An. funestus	2021	4	2021-04	M	6	0	0	42	0	0
M06	2	An. funestus	M06 00123	M06 A00123	Undetermined	Undetermined		An. funestus	2021	4	2021-04	M	6	0	0	42	0	0
K02	7	An. funestus	K02 00154	K02 A00154	Undetermined	Undetermined		An. funestus	2021	1	2021-01	K	5	0	0	35	12	0.34285714
S04	7	An. gambie sl	S04 00090	S04 A00090	Undetermined	Undetermined		An. gambie ss	2021	5	2021-05	S	10	0	0	56	0	0
L12	7	An. funestus	L12 00008	L12 A00008		Undetermined		An. funestus	2021	3	2021-03	L	1	0	0	7	0	0
S16	7	An. gambie sl	S16 00024	S16 A00024	Undetermined	Undetermined		An. gambie sl	2021	5	2021-05	S	8	0	0	56	15	0.26785714
N07	7	An. funestus	N07 00014	N07 A00014	Undetermined	Undetermined		An. funestus	2021	5	2021-05	N	4	0	0	28	0	0
S16	7	An. gambie sl	S16 00026	S16 A00026	Undetermined	Undetermined		An. gambie ss	2021	5	2021-05	S	8	0	0	56	15	0.26785714
S16	7	An. gambie sl	S16 00025	S16 A00025	Undetermined	Undetermined		An. arabiensis	2021	5	2021-05	S	8	0	0	56	15	0.26785714
N07	7	An. funestus	N07 00013	N07 A00013	Undetermined	Undetermined		An. funestus	2021	5	2021-05	N	4	0	0	28	0	0
M05	7	An. funestus	M05 00117	M05 A00117	Undetermined	Undetermined		An. funestus	2021	4	2021-04	M	2	1	0.5	14	7	0.5
M14	0	An. gambie sl	M14 00112	M14 A00112	Undetermined	Undetermined		An. gambie ss	2020	1	2020-01	M	5	1	0.2	35	7	0.2
S04	7	An. gambie sl	S04 00078	S04 A00078	32.94836044	31.3632412	1	No amplification	2021	2	2021-02	S	6	1	0.16666667	42	13	0.30952381
M16	7	An. funestus	M16 00314	M16 A00314	Undetermined	Undetermined		An. funestus	2021	6	2021-06	M	6	1	0.16666667	42	7	0.16666667
S14	2	An. gambie sl	S14 00071	S14 A00071	Undetermined	Undetermined		An. gambie ss	2021	6	2021-06	S	9	1	0.11111111	63	7	0.11111111
S02	7	An. gambie sl	S02 00057	S02 A00057	23.43941116	23.36457634	1	An. gambie ss	2020	1	2020-01	S	7	1	0.14285714	49	13	0.26530612
S14	7	An. gambie sl	S14 00081	S14 A00081	Undetermined	Undetermined		An. gambie ss	2021	6	2021-06	S	9	1	0.11111111	63	7	0.11111111
S04	7	An. gambie sl	S04 00072	S04 A00072	Undetermined	Undetermined		An. gambie ss	2020	9	2020-09	S	5	1	0.2	35	7	0.2
K12	7	An. gambie sl	K12 00124	K12 A00124	Undetermined	Undetermined		An. gambie sl	2021	4	2021-04	K	7	1	0.14285714	49	27	0.55102041
M17	1	An. gambie sl	M17 00012	M17 A00012	Undetermined	Undetermined		An. gambie ss	2020	10	2020-10	M	3	1	0.33333333	21	7	0.33333333
M07	5	An. gambie sl	M07 00494	M07 A0494	Undetermined	Undetermined		An. gambie ss	2021	5	2021-05	M	5	1	0.2	35	7	0.2
M16	2	An. rufipes	M16 00133	M16 A00133	Undetermined	Undetermined		An. rufipes	2021	4	2021-04	M	7	1	0.14285714	49	7	0.14285714
M16	7	An. funestus	M16 00317	M16 A00317	Undetermined	Undetermined		An. funestus	2021	6	2021-06	M	6	1	0.16666667	42	7	0.16666667
M16	2	An. gambie sl	M16 00129	M16 A00129	Undetermined	Undetermined		An. gambie ss	2021	4	2021-04	M	7	1	0.14285714	49	7	0.14285714
M16	2	An. funestus	M16 00131	M16 A00131	Undetermined	Undetermined		An. funestus	2021	4	2021-04	M	7	1	0.14285714	49	7	0.14285714
M16	2	An. funestus	M16 00256	M16 A00256	Undetermined	Undetermined		An. funestus	2021	6	2021-06	M	6	1	0.16666667	42	7	0.16666667
S01	4	An. gambie sl	S01 00102	S01 A00102	Undetermined	Undetermined		An. gambie ss	2020	9	2020-09	S	6	1	0.16666667	42	7	0.16666667
K02	7	An. funestus	K02 00161	K02 A00161	Undetermined	35.88026047	1	No amplification	2021	3	2021-03	K	7	1	0.14285714	49	7	0.14285714
M16	1	An. funestus	M16 00248	M16 A00248	Undetermined	Undetermined		An. funestus	2021	6	2021-06	M	6	1	0.16666667	42	7	0.16666667
M05	7	An. funestus	M05 00116	M05 A00116	Undetermined	Undetermined		An. funestus	2021	4	2021-04	M	2	1	0.5	14	7	0.5
M16	7	An. funestus	M16 00150	M16 A00150	33.45419693	32.78912354	1	An. funestus	2021	4	2021-04	M	7	1	0.14285714	49	7	0.14285714
S14	7	An. gambie sl	S14 00078	S14 A00078	Undetermined	Undetermined		An. gambie ss	2021	6	2021-06	S	9	1	0.11111111	63	7	0.11111111
N14	3	An. funestus	N14 00006	N14 A00006	Undetermined	Undetermined		An. funestus	2021	3	2021-03	N	8	1	0.125	56	7	0.125
M16	2	An. funestus	M16 00130	M16 A00130	Undetermined	Undetermined		An. funestus	2021	4	2021-04	M	7	1	0.14285714	49	7	0.14285714
S02	7	An. gambie sl	S02 00120	S02 A00120	Undetermined	Undetermined		An. gambie ss	2021	5	2021-05	S	5	1	0.2	35	7	0.2
M07	1	An. gambie sl	M07 00488	M07 A0488	Undetermined	Undetermined		No amplification	2021	5	2021-05	M	5	1	0.2	35	7	0.2
M16	1	An. gambie sl	M16 00181	M16 A00181	Undetermined	Undetermined		No amplification	2021	5	2021-05	M	6	1	0.16666667	42	7	0.16666667
N12	4	An. gambie sl	N12 00003	N12 A00003	Undetermined	Undetermined		An. arabiensis	2021	6	2021-06	N	3	1	0.33333333	21	7	0.33333333
L05	3	An. funestus	L05 00008	L05 A00008	Undetermined	Undetermined		An. funestus	2021	3	2021-03	L	10	1	0.1	70	7	0.1
M07	5	An. gambie sl	M07 00492	M07 A0492	Undetermined	Undetermined		An. gambie ss	2021	5	2021-05	M	5	1	0.2	35	7	0.2
L05	7	An. funestus	L05 00011	L05 A00011	Undetermined	Undetermined		An. funestus	2021	3	2021-03	L	10	1	0.1	70	7	0.1
M16	2	An. gambie sl	M16 00134	M16 A00134	Undetermined	Undetermined		No amplification	2021	4	2021-04	M	7	1	0.14285714	49	7	0.14285714
M16	1	An. funestus	M16 00250	M16 A00250	Undetermined	Undetermined		An. funestus	2021	6	2021-06	M	6	1	0.16666667	42	7	0.16666667
M07	5	An. gambie sl	M07 00493	M07 A0493	Undetermined	Undetermined		An. gambie ss	2021	5	2021-05	M	5	1	0.2	35	7	0.2
S14	6	Undetermined	S14 00013	S14 A00013	Undetermined	Undetermined		No amplification	2020	8	2020-08	S	7	1	0.14285714	49	7	0.14285714
S04	4	An. gambie sl	S04 00069	S04 A00069	Undetermined	Undetermined		An. gambie ss	2020	6	2020-06	S	7	1	0.14285714	49	6	0.12244898
M07	7	An. gambie sl	M07 00541	M07 A0541	Undetermined	Undetermined		An. gambie ss	2021	5	2021-05	M	5	1	0.2	35	7	0.2
L08	7	An. funestus	L08 00005	L08 A00005	Undetermined	Undetermined		An. funestus	2021	2	2021-02	L	4	1	0.25	28	7	0.25
L08	7	An. funestus	L08 00017	L08 A00017	Undetermined	Undetermined		An. funestus	2021	3	2021-03	L	6	1	0.16666667	42	7	0.16666667
M07	7	An. gambie sl	M07 00539	M07 A0539	Undetermined	Undetermined		An. gambie ss	2021	5	2021-05	M	5	1	0.2	35	7	0.2
M16	2	An. funestus	M16 00135	M16 A00135	35.61359787	35.15587234	1	An. funestus	2021	4	2021-04	M	7	1	0.14285714	49	7	0.14285714
M09	6	An. funestus	M09 00532	M09 A00532	25.81312561	25.6326046	1	An. funestus	2021	8	2021-08	M	6	1	0.16666667	42	7	0.16666667
M16	1	An. funestus	M16 00179	M16 A00179	Undetermined	Undetermined		An. funestus	2021	5	2021-05	M	6	1	0.16666667	42	7	0.16666667
M16	1	An. gambie sl	M16 00182	M16 A00182	Undetermined	Undetermined		No amplification	2021	5	2021-05	M	6	1	0.16666667	42	7	0.16666667
M16	7	An. funestus	M16 00311	M16 A00311	Undetermined	Undetermined		An. funestus	2021	6	2021-06	M	6	1	0.16666667	42	7	0.16666667
M16	2	An. gambie sl	M16 00252	M16 A00252	34.70153046	36.96036148	1	An. gambie ss	2021	6	2021-06	M	6	1	0.16666667	42	7	0.16666667
S01	2	An. gambie sl	S01 00120	S01 A00120	Undetermined	Undetermined		An. arabiensis	2021	6	2021-06	S	6	1	0.16666667	42	7	0.16666667
S14	7	An. gambie sl	S14 00056	S14 A00056	Undetermined	Undetermined		An. gambie ss	2021	5	2021-05	S	9	1	0.11111111	63	7	0.11111111
M16	7	Undetermined	M16 00302	M16 A00302	30.62680054	31.28066826	1	No amplification	2021	6	2021-06	M	6	1	0.16666667	42	7	0.16666667
M16	7	An. funestus	M16 00312	M16 A00312	31.14041328	31.26517105	1	An. funestus	2021	6	2021-06	M	6	1	0.16666667	42	7	0.16666667
S04	7	An. funestus	S04 00083					No amplification	2021	4	2021-04	S	8	1	0.125	56	7	0.125
S02	7	An. gambie sl	S02 00119	S02 A00119	Undetermined	Undetermined		No amplification	2021	5	2021-05	S	5	1	0.2	35	7	0.2
N07	7	An. gambie sl	N07 00021	N07 A00021	Undetermined	Undetermined		An. gambie ss	2021	6	2021-06	N	5	1	0.2	35	7	0.2
S02	7	An. gambie sl	S02 00087					An. gambie ss	2021	4	2021-04	S	4	1	0.25	28	7	0.25
K02	1	An. gambie sl	K02 00148	K02 A00148	Undetermined	Undetermined		An. gambie ss	2020	12	2020-12	K	12	1	0.08333333	84	43	0.51190476
L02	5	An. gambie sl	L02 00045	L02 A00045	Undetermined	Undetermined		An. gambie ss	2021	4	2021-04	L	5	1	0.2	35	7	0.2
M16	1	An. funestus	M16 00176	M16 A00176	Undetermined	Undetermined		An. funestus	2021	5	2021-05	M	6	1	0.16666667	42	7	0.16666667
L08	7	An. gambie sl	L08 00030	L08 A00030	Undetermined	Undetermined		An. gambie ss	2021	5	2021-05	L	5	1	0.2	35	7	0.2
K16	6	An. gambie sl	K16 00012	K16 A00012	29.38955688	29.29670143	1	An. gambie ss	2021	5	2021-05	K	2	1	0.5	14	7	0.5
M15	7	An. gambie sl	M15 00208	M15 A00208	Undetermined	Undetermined		An. gambie ss	2021	5	2021-05	M	3	1	0.33333333	21	7	0.33333333
N11	5	An. gambie sl	N11 00007	N11 A00007	33.75858688	35.82851791	1	An. gambie ss	2020	11	2020-11	N	5	1	0.2	35	13	0.37142857
K16	6	An. gambie sl	K16 00013	K16 A00013	32.79210663	33.09588242	1	An. gambie ss	2021	5	2021-05	K	2	1	0.5	14	7	0.5
S14	7	An. gambie sl	S14 00055	S14 A00055	Undetermined	Undetermined		An. gambie ss	2021	5	2021-05	S	9	1	0.11111111	63	7	0.11111111
M16	1	An. gambie sl	M16 00247	M16 A00247	Undetermined	Undetermined		An. gambie ss	2021	6	2021-06	M	6	1	0.16666667	42	7	0.16666667
N07	0	An. gambie sl	N07 00001	N07 A00001	Undetermined	Undetermined		No amplification	2020	2	2020-02	N	4	1	0.25	28	7	0.25
M16	7	Undetermined	M16 00308	M16 A00308	Undetermined	Undetermined		An. gambie ss	2021	6	2021-06	M	6	1	0.16666667	42	7	0.16666667
M16	7	An. funestus	M16 00318	M16 A00318	Undetermined	Undetermined		An. funestus	2021	6	2021-06	M	6	1	0.16666667	42	7	0.16666667
M16	7	An. gambie sl	M16 00310	M16 A00310	Undetermined	Undetermined		An. gambie sl	2021	6	2021-06	M	6	1	0.16666667	42	7	0.16666667
N16	7	An. gambie sl	N16 00007	N16 A00007	Undetermined	Undetermined		No amplification	2021	5	2021-05	N	3	1	0.33333333	21	17	0.80952381
S14	7	An. gambie sl	S14 00079	S14 A00079	Undetermined	Undetermined		An. gambie ss	2021	6	2021-06	S	9	1	0.11111111	63	7	0.11111111
M16	2	An. demeilloni	M16 00253	M16 A00253	Undetermined	Undetermined		An. demeilloni	2021	6	2021-06	M	6	1	0.16666667	42	7	0.16666667
K01	1	Undetermined	K01 00096	K01 A00096	Undetermined	Undetermined		No amplification	2020	6	2020-06	K	7	1	0.14285714	49	7	0.14285714
M16	7	Undetermined	M16 00303	M16 A00303	Undetermined	Undetermined		An. gambie ss	2021	6	2021-06	M	6	1	0.16666667	42	7	0.16666667
S14	7	An. gambie sl	S14 00054	S14 A00054	Undetermined	Undetermined		An. gambie ss	2021	5	2021-05	S	9	1	0.11111111	63	7	0.11111111
M16	2	An. funestus	M16 00255	M16 A00255	Undetermined	Undetermined		An. funestus	2021	6	2021-06	M	6	1	0.16666667	42	7	0.16666667
M16	1	An. funestus	M16 00249	M16 A00249	Undetermined	Undetermined		An. funestus	2021	6	2021-06	M	6	1	0.16666667	42	7	0.16666667
M16	7	An. funestus	M16 00319	M16 A00319	Undetermined	Undetermined		An. funestus	2021	6	2021-06	M	6	1	0.16666667	42	7	0.16666667
S14	7	An. gambie sl	S14 00077	S14 A00077	28.6916275	28.57876396	1	An. gambie ss	2021	6	2021-06	S	9	1	0.11111111	63	7	0.11111111
L08	7	An. funestus	L08 00018	L08 A00018	Undetermined	Undetermined		An. funestus	2021	3	2021-03	L	6	1	0.16666667	42	7	0.16666667
N12	7	An. gambie sl	N12 00005	N12 A00005	Undetermined	Undetermined		An. gambie ss	2021	6	2021-06	N	3	1	0.33333333	21	7	0.33333333
N07	7	An. funestus	N07 00024	N07 A00024	Undetermined	Undetermined		An. funestus	2021	6	2021-06	N	5	1	0.2	35	7	0.2
M16	7	An. funestus	M16 00151	M16 A00151	Undetermined	Undetermined		An. funestus	2021	4	2021-04	M	7	1	0.14285714	49	7	0.14285714
M09	7	An. gambie sl	M09 00307	M09 A00307	Undetermined	Undetermined		An. gambie ss	2020	6	2020-06	M	4	1	0.25	28	7	0.25
M16	7	An. funestus	M16 00320	M16 A00320	Undetermined	Undetermined		An. funestus	2021	6	2021-06	M	6	1	0.16666667	42	7	0.16666667
M07	1	An. gambie sl	M07 00489	M07 A0489	Undetermined	Undetermined		An. gambie ss	2021	5	2021-05	M	5	1	0.2	35	7	0.2
L08	7	An. funestus	L08 00016	L08 A00016	Undetermined	Undetermined		An. funestus	2021	3	2021-03	L	6	1	0.16666667	42	7	0.16666667
M16	1	An. gambie sl	M16 00246	M16 A00246	Undetermined	Undetermined		No amplification	2021	6	2021-06	M	6	1	0.16666667	42	7	0.16666667
M07	7	An. gambie sl	M07 00540	M07 A0540	Undetermined	Undetermined		An. gambie ss	2021	5	2021-05	M	5	1	0.2	35	7	0.2
M09	7	An. funestus	M09 00297	M09 A00297	Undetermined	Undetermined		An. funestus	2020	1	2020-01	M	6	1	0.16666667	42	7	0.16666667
M16	1	Undetermined	M16 00245	M16 A00245	37.4131279	36.30718613	1	No amplification	2021	6	2021-06	M	6	1	0.16666667	42	7	0.16666667
M09	7	An. funestus	M09 00540	M09 A00540	27.22793198	27.32283783	1	An. funestus	2021	8	2021-08	M	6	1	0.16666667	42	7	0.16666667
M16	7	Undetermined	M16 00301	M16 A00301	Undetermined	Undetermined		An. gambie ss	2021	6	2021-06	M	6	1	0.16666667	42	7	0.16666667
M16	2	An. funestus	M16 00136	M16 A00136	Undetermined	Undetermined		An. funestus	2021	4	2021-04	M	7	1	0.14285714	49	7	0.14285714
S16	2	An. funestus	S16 00004	S16 A00004		35.16356659	1	An. funestus	2020	3	2020-03	S	7	1	0.14285714	49	15	0.30612245
M16	7	Undetermined	M16 00305	M16 A00305	Undetermined	Undetermined		No amplification	2021	6	2021-06	M	6	1	0.16666667	42	7	0.16666667
S14	7	An. gambie sl	S14 00052	S14 A00052	Undetermined	Undetermined		No amplification	2021	5	2021-05	S	9	1	0.11111111	63	7	0.11111111
S14	7	An. gambie sl	S14 00080	S14 A00080	36.28644562	Undetermined	1	An. gambie ss	2021	6	2021-06	S	9	1	0.11111111	63	7	0.11111111
M16	7	An. funestus	M16 00316	M16 A00316	34.0176239	32.75999451	1	An. funestus	2021	6	2021-06	M	6	1	0.16666667	42	7	0.16666667
M16	7	An. gambie sl	M16 00315	M16 A00315	Undetermined	Undetermined		An. gambie ss	2021	6	2021-06	M	6	1	0.16666667	42	7	0.16666667
M16	1	An. funestus	M16 00244	M16 A00244	Undetermined	35.79363251	1	An. funestus	2021	6	2021-06	M	6	1	0.16666667	42	7	0.16666667
M16	7	An. gambie sl	M16 00309	M16 A00309	Undetermined	Undetermined		An. gambie ss	2021	6	2021-06	M	6	1	0.16666667	42	7	0.16666667
S11	7	An. gambie sl	S11 00035	S11 A00035	Undetermined	Undetermined		An. gambie ss	2021	7	2021-07	S	2	1	0.5	14	11	0.78571429
M16	2	An. gambie sl	M16 00254	M16 A00254	Undetermined	Undetermined		An. gambie sl	2021	6	2021-06	M	6	1	0.16666667	42	7	0.16666667
K12	3	An. gambie sl	K12 00121	K12 A00121	Undetermined	Undetermined		No amplification	2021	4	2021-04	K	7	1	0.14285714	49	27	0.55102041
S01	2	An. gambie sl	S01 00119	S01 A00119	Undetermined	Undetermined		An. gambie ss	2021	6	2021-06	S	6	1	0.16666667	42	7	0.16666667
M07	7	An. gambie sl	M07 00537	M07 A0537	Undetermined	Undetermined		An. gambie sl	2021	5	2021-05	M	5	1	0.2	35	7	0.2
M16	7	An. funestus	M16 00321	M16 A00321	34.75556946	33.20643997	1	An. funestus	2021	6	2021-06	M	6	1	0.16666667	42	7	0.16666667
M15	2	Undetermined	M15 00175	M15 A00175	Undetermined	Undetermined		No amplification	2020	6	2020-06	M	6	1	0.16666667	42	7	0.16666667
M16	2	An. funestus	M16 00132					An. funestus	2021	4	2021-04	M	7	1	0.14285714	49	7	0.14285714
M16	1	An. gambie sl	M16 00177	M16 A00177	Undetermined	Undetermined		An. gambie ss	2021	5	2021-05	M	6	1	0.16666667	42	7	0.16666667
S05	2	An. gambie sl	S05 00051	S05 A00051	Undetermined	Undetermined		An. gambie ss	2021	4	2021-04	S	5	1	0.2	35	7	0.2
M16	7	Undetermined	M16 00304	M16 A00304	Undetermined	Undetermined		No amplification	2021	6	2021-06	M	6	1	0.16666667	42	7	0.16666667
M16	1	An. funestus	M16 00178	M16 A00178	Undetermined	Undetermined		An. funestus	2021	5	2021-05	M	6	1	0.16666667	42	7	0.16666667
L08	7	An. gambie sl	L08 00031	L08 A00031	Undetermined	Undetermined		An. gambie ss	2021	5	2021-05	L	5	1	0.2	35	7	0.2
N07	7	An. funestus	N07 00022	N07 A00022	Undetermined	Undetermined		An. funestus	2021	6	2021-06	N	5	1	0.2	35	7	0.2
S14	7	An. gambie sl	S14 00053	S14 A00053	Undetermined	Undetermined		An. gambie ss	2021	5	2021-05	S	9	1	0.11111111	63	7	0.11111111
K16	6	An. gambie sl	K16 00014	K16 A00014	Undetermined	Undetermined		An. gambie ss	2021	5	2021-05	K	2	1	0.5	14	7	0.5
M16	7	An. gambie sl	M16 00190	M16 A00190	Undetermined	Undetermined		An. gambie ss	2021	5	2021-05	M	6	1	0.16666667	42	7	0.16666667
M15	2	Undetermined	M15 00176	M15 A00176	Undetermined	Undetermined		No amplification	2020	6	2020-06	M	6	1	0.16666667	42	7	0.16666667
M16	7	An. gambie sl	M16 00189	M16 A00189	Undetermined	Undetermined		An. gambie ss	2021	5	2021-05	M	6	1	0.16666667	42	7	0.16666667
M16	1	An. funestus	M16 00175	M16 A00175	Undetermined	Undetermined		An. funestus	2021	5	2021-05	M	6	1	0.16666667	42	7	0.16666667
S01	2	An. funestus	S01 00098	S01 A00098	Undetermined	Undetermined		An. funestus	2020	3	2020-03	S	5	1	0.2	35	7	0.2
S14	7	An. gambie sl	S14 00082	S14 A00082	Undetermined	Undetermined		An. gambie ss	2021	6	2021-06	S	9	1	0.11111111	63	7	0.11111111
M16	5	An. funestus	M16 00102	M16 A00102	Undetermined	Undetermined		An. funestus	2020	1	2020-01	M	5	1	0.2	35	7	0.2
M09	2	An. gambie sl	M09 00305	M09 A00305	Undetermined	Undetermined		An. gambie ss	2020	6	2020-06	M	4	1	0.25	28	7	0.25
M16	7	Undetermined	M16 00306	M16 A00306	Undetermined	Undetermined		An. gambie ss	2021	6	2021-06	M	6	1	0.16666667	42	7	0.16666667
M07	7	An. gambie sl	M07 00538	M07 A0538	Undetermined	Undetermined		An. gambie ss	2021	5	2021-05	M	5	1	0.2	35	7	0.2
S02	7	An. gambie sl	S02 00121	S02 A00121	Undetermined	Undetermined		An. gambie ss	2021	5	2021-05	S	5	1	0.2	35	7	0.2
S02	7	An. gambie sl	S02 00122	S02 A00122	Undetermined	Undetermined		An. gambie ss	2021	5	2021-05	S	5	1	0.2	35	7	0.2
M07	1	An. gambie sl	M07 00490	M07 A0490	Undetermined	Undetermined		An. gambie ss	2021	5	2021-05	M	5	1	0.2	35	7	0.2
S02	6	An. gambie sl	S02 00056	S02 A00056	Undetermined	Undetermined		An. gambie ss	2020	1	2020-01	S	7	1	0.14285714	49	13	0.26530612
N12	7	An. gambie sl	N12 00004	N12 A00004	Undetermined	Undetermined		An. gambie ss	2021	6	2021-06	N	3	1	0.33333333	21	7	0.33333333
N04	7	An. gambie sl	N04 00027	N04 A00027	Undetermined	Undetermined		An. gambie ss	2021	6	2021-06	N	4	1	0.25	28	7	0.25
M16	6	An. funestus	M16 00137	M16 A00137	Undetermined	Undetermined		An. funestus	2021	4	2021-04	M	7	1	0.14285714	49	7	0.14285714
M16	7	An. funestus	M16 00152	M16 A00152	39.46696472	35.69471359	1	An. funestus	2021	4	2021-04	M	7	1	0.14285714	49	7	0.14285714
N07	7	An. funestus	N07 00023	N07 A00023	32.25052261	32.82637787	1	An. funestus	2021	6	2021-06	N	5	1	0.2	35	7	0.2
M16	7	Undetermined	M16 00307	M16 A00307	Undetermined	Undetermined		An. gambie ss	2021	6	2021-06	M	6	1	0.16666667	42	7	0.16666667
M14	3	An. funestus	M14 00116	M14 A00116	Undetermined	Undetermined		An. funestus	2020	8	2020-08	M	5	1	0.2	35	27	0.77142857
M16	1	An. funestus	M16 00180	M16 A00180	Undetermined	Undetermined		An. funestus	2021	5	2021-05	M	6	1	0.16666667	42	7	0.16666667
M16	7	An. funestus	M16 00313	M16 A00313	Undetermined	Undetermined		An. funestus	2021	6	2021-06	M	6	1	0.16666667	42	7	0.16666667
M18	5	An. funestus	M18 00001	M18 A00001	Undetermined	Undetermined		An. funestus	2020	9	2020-09	M	1	1	1	7	7	1
S02	4	An. gambie sl	S02 00071	S02 A00071	Undetermined	Undetermined		An. gambie ss	2020	9	2020-09	S	6	1	0.16666667	42	6	0.14285714
M07	5	An. funestus	M07 00491	M07 A0491	Undetermined	Undetermined		An. funestus	2021	5	2021-05	M	5	1	0.2	35	7	0.2
M16	7	Undetermined	M16 00300	M16 A00300	Undetermined	Undetermined		No amplification	2021	6	2021-06	M	6	1	0.16666667	42	7	0.16666667
M16	1	An. gambie sl	M16 00251	M16 A00251	Undetermined	Undetermined		An. gambie ss	2021	6	2021-06	M	6	1	0.16666667	42	7	0.16666667
K07	6	Undetermined	K07 00098	K07 A00098	Undetermined	Undetermined		No amplification	2020	11	2020-11	K	10	10	1	70	67	0.95714286
M13	7	An. funestus	M13 00172	M13 A00172	28.57480812	28.46895409	1	An. funestus	2021	8	2021-08	M	12	10	0.83333333	84	76	0.9047619
N11	1	An. rufipes	N11 00032					An. rufipes	2022	2	2022-02	N	18	10	0.55555556	126	70	0.55555556
M13	7	An. funestus	M13 00176	M13 A00176	Undetermined	Undetermined		An. funestus	2021	9	2021-09	M	11	11	1	77	77	1
M13	2	An. gambie sl	M13 00114	M13 A00114	Undetermined	Undetermined		No amplification	2020	3	2020-03	M	14	14	1	98	94	0.95918367
M13	7	An. funestus	M13 00130	M13 A00130	Undetermined	Undetermined		An. funestus	2021	4	2021-04	M	15	15	1	105	105	1
M13	7	An. funestus	M13 00129	M13 A00129	30.31297112	30.60847092	1	An. funestus	2021	4	2021-04	M	15	15	1	105	105	1
M09	7	An. gambie sl	M09 00498	M09 A00498	Undetermined	Undetermined		An. gambie ss	2021	7	2021-07	M	9	2	0.22222222	63	17	0.26984127
K13	1	An. funestus	K13 00111	K13 A00111	Undetermined	Undetermined		An. funestus	2021	5	2021-05	K	3	2	0.66666667	21	14	0.66666667
K13	1	An. funestus	K13 00110	K13 A00110	Undetermined	Undetermined		An. funestus	2021	5	2021-05	K	3	2	0.66666667	21	14	0.66666667
L05	7	An. gambie sl	L05 00004	L05 A00004	Undetermined	Undetermined		An. gambie ss	2021	2	2021-02	L	8	2	0.25	56	44	0.78571429
M09	7	An. funestus	M09 00504	M09 A00504	33.67926025	33.84925461	1	An. funestus	2021	7	2021-07	M	9	2	0.22222222	63	17	0.26984127
K02	1	An. gambie sl	K02 00129	K02 A00129	Undetermined	Undetermined		An. gambie ss	2020	10	2020-10	K	10	2	0.2	63	14	0.22222222
K13	1	An. funestus	K13 00115	K13 A00115	Undetermined	Undetermined		An. funestus	2021	5	2021-05	K	3	2	0.66666667	21	14	0.66666667
M09	7	An. funestus	M09 00500	M09 A00500	Undetermined	Undetermined		An. funestus	2021	7	2021-07	M	9	2	0.22222222	63	17	0.26984127
M14	7	An. funestus	M14 00126	M14 A00126	Undetermined	Undetermined		An. funestus	2021	7	2021-07	M	5	2	0.4	35	14	0.4
K02	7	An. gambie sl	K02 00224	K02 A00224	Undetermined	Undetermined		An. gambie ss	2021	6	2021-06	K	7	2	0.28571429	49	17	0.34693878
M09	7	An. funestus	M09 00497	M09 A00497	Undetermined	35.87397003	1	An. funestus	2021	7	2021-07	M	9	2	0.22222222	63	17	0.26984127
K15	2	An. gambie sl	K15 00004	K15 A00004	Undetermined	Undetermined		An. gambie ss	2020	2	2020-02	K	2	2	1	14	14	1
L03	2	Undetermined	L03 00002	L03 A00002	Undetermined	Undetermined		No amplification	2020	6	2020-06	L	5	2	0.4	35	14	0.4
K14	7	An. funestus	K14 00106	K14 A00106	Undetermined	Undetermined		An. funestus	2021	5	2021-05	K	3	2	0.66666667	21	14	0.66666667
S06	7	An. gambie sl	S06 00057	S06 A00057	23.74070168	24.2667675	1	An. gambie ss	2021	5	2021-05	S	5	2	0.4	35	14	0.4
S01	1	An. gambie sl	S01 00109	S01 A00109	Undetermined	Undetermined		An. gambie ss	2021	2	2021-02	S	7	2	0.28571429	49	38	0.7755102
K13	1	An. funestus	K13 00109	K13 A00109	31.40707588	31.34947395	1	An. funestus	2021	5	2021-05	K	3	2	0.66666667	21	14	0.66666667
N05	3	An. gambie sl	N05 00002	N05 A00002	Undetermined	Undetermined		An. gambie sl	2020	12	2020-12	N	2	2	1	14	14	1
S10	7	An. gambie sl	S10 00054	S10 A00054	Undetermined	Undetermined		An. gambie ss	2020	2	2020-02	S	6	2	0.33333333	42	14	0.33333333
M09	7	An. funestus	M09 00490	M09 A00490	Undetermined	Undetermined		An. funestus	2021	7	2021-07	M	9	2	0.22222222	63	17	0.26984127
M09	7	An. gambie sl	M09 00496	M09 A00496	Undetermined	Undetermined		An. gambie ss	2021	7	2021-07	M	9	2	0.22222222	63	17	0.26984127
K02	1	An. funestus	K02 00130	K02 A00130	Undetermined	Undetermined		An. funestus	2020	10	2020-10	K	10	2	0.2	63	14	0.22222222
M09	7	An. funestus	M09 00495	M09 A00495	Undetermined	37.36051559	1	An. funestus	2021	7	2021-07	M	9	2	0.22222222	63	17	0.26984127
M09	7	An. gambie sl	M09 00329	M09 A00329	Undetermined	Undetermined		No amplification	2021	2	2021-02	M	9	2	0.22222222	63	14	0.22222222
S11	7	An. funestus	S11 00025	S11 A00025	Undetermined	Undetermined		An. funestus	2020	2	2020-02	S	2	2	1	14	14	1
M09	7	An. funestus	M09 00505	M09 A00505	Undetermined	Undetermined		An. funestus	2021	7	2021-07	M	9	2	0.22222222	63	17	0.26984127
K02	3	Undetermined	K02 00217	K02 A00217	Undetermined	Undetermined		An. gambie ss	2021	6	2021-06	K	7	2	0.28571429	49	17	0.34693878
M09	7	An. funestus	M09 00358	M09 A0358	Undetermined	Undetermined		An. funestus	2021	4	2021-04	M	8	2	0.25	56	14	0.25
M09	7	An. funestus	M09 00491	M09 A00491	36.74136734	Undetermined	1	An. funestus	2021	7	2021-07	M	9	2	0.22222222	63	17	0.26984127
M09	7	An. funestus	M09 00506	M09 A00506	Undetermined	Undetermined		An. funestus	2021	7	2021-07	M	9	2	0.22222222	63	17	0.26984127
N14	7	An. gambie sl	N14 00033	N14 A00033	Undetermined	Undetermined		No amplification	2021	5	2021-05	N	7	2	0.28571429	49	14	0.28571429
S10	7	An. gambie sl	S10 00114	S10 A00114	Undetermined	Undetermined		An. gambie ss	2021	6	2021-06	S	7	2	0.28571429	49	26	0.53061225
K02	2	An. gambie sl	K02 00132	K02 A00132	Undetermined	Undetermined		An. gambie ss	2020	10	2020-10	K	10	2	0.2	63	14	0.22222222
M09	7	An. funestus	M09 00492	M09 A00492	Undetermined	Undetermined		An. funestus	2021	7	2021-07	M	9	2	0.22222222	63	17	0.26984127
M17	3	An. gambie sl	M17 00004	M17 A00004	34.34770203	33.62809753	1	An. gambie ss	2020	2	2020-02	M	4	2	0.5	28	14	0.5
S13	7	An. gambie sl	S13 00027	S13 A00027	Undetermined	Undetermined		An. gambie ss	2021	6	2021-06	S	4	2	0.5	28	14	0.5
N14	7	An. gambie sl	N14 00032	N14 A00032	Undetermined	Undetermined		An. gambie ss	2021	5	2021-05	N	7	2	0.28571429	49	14	0.28571429
N14	7	An. funestus	N14 00005	N14 A00005	Undetermined	Undetermined		An. funestus	2021	2	2021-02	N	5	2	0.4	35	14	0.4
S05	7	An. gambie sl	S05 00062					An. gambie ss	2021	5	2021-05	S	6	2	0.33333333	42	14	0.33333333
S14	6	Undetermined	S14 00005	S14 A00005	Undetermined	Undetermined		No amplification	2020	3	2020-03	S	8	2	0.25	56	14	0.25
N14	7	An. gambie sl	N14 00034	N14 A00034	Undetermined	Undetermined		An. gambie ss	2021	5	2021-05	N	7	2	0.28571429	49	14	0.28571429
K15	7	An. gambie sl	K15 00005	K15 A00005	Undetermined	Undetermined		An. gambie ss	2020	2	2020-02	K	2	2	1	14	14	1
N03	7	An. gambie sl	N03 00024	N03 A00024	Undetermined	Undetermined		No amplification	2021	5	2021-05	N	5	2	0.4	35	14	0.4
N03	7	An. gambie sl	N03 00023	N03 A00023	Undetermined	Undetermined		An. gambie ss	2021	5	2021-05	N	5	2	0.4	35	14	0.4
N09	1	An. gambie sl	N09 00007	N09 A00007	Undetermined	Undetermined		An. gambie ss	2020	11	2020-11	N	6	2	0.33333333	42	38	0.9047619
S06	7	An. gambie sl	S06 00060	S06 A00060	Undetermined	Undetermined		An. gambie ss	2021	6	2021-06	S	4	2	0.5	28	14	0.5
S14	2	An. gambie sl	S14 00002	S14 A00002	Undetermined	Undetermined		An. gambie ss	2020	2	2020-02	S	8	2	0.25	56	11	0.19642857
N03	3	An. funestus	N03 00011	N03 A00011	Undetermined	Undetermined		An. funestus	2021	3	2021-03	N	6	2	0.33333333	42	14	0.33333333
K02	3	An. gambie sl	K02 00218	K02 A00218	Undetermined	Undetermined		An. gambie ss	2021	6	2021-06	K	7	2	0.28571429	49	17	0.34693878
M09	7	An. gambie sl	M09 00493	M09 A00493	Undetermined	Undetermined		An. gambie ss	2021	7	2021-07	M	9	2	0.22222222	63	17	0.26984127
S14	1	An. funestus	S14 00004	S14 A00004	31.26191521	31.57958221	1	An. funestus	2020	3	2020-03	S	8	2	0.25	56	14	0.25
S10	7	An. gambie sl	S10 00055	S10 A00055	Undetermined	Undetermined		An. arabiensis	2020	2	2020-02	S	6	2	0.33333333	42	14	0.33333333
K13	1	An. funestus	K13 00108	K13 A00108	Undetermined	Undetermined		An. funestus	2021	5	2021-05	K	3	2	0.66666667	21	14	0.66666667
K13	1	An. funestus	K13 00114	K13 A00114	Undetermined	Undetermined		An. funestus	2021	5	2021-05	K	3	2	0.66666667	21	14	0.66666667
K13	1	An. gambie sl	K13 00112	K13 A00112	Undetermined	Undetermined		An. gambie ss	2021	5	2021-05	K	3	2	0.66666667	21	14	0.66666667
K02	7	An. funestus	K02 00226	K02 A00226	Undetermined	Undetermined		An. funestus	2021	6	2021-06	K	7	2	0.28571429	49	17	0.34693878
S06	4	An. gambie sl	S06 00053	S06 A00053	Undetermined	Undetermined		An. gambie ss	2021	5	2021-05	S	5	2	0.4	35	14	0.4
S05	7	Undetermined	S05 00042	S05 A00042	Undetermined	Undetermined		No amplification	2020	10	2020-10	S	6	2	0.33333333	42	14	0.33333333
N03	7	An. funestus	N03 00012	N03 A00012	Undetermined	Undetermined		An. funestus	2021	3	2021-03	N	6	2	0.33333333	42	14	0.33333333
K15	7	Undetermined	K15 00003	K15 A00003	Undetermined	Undetermined		No amplification	2020	1	2020-01	K	2	2	1	14	8	0.57142857
N14	7	An. funestus	N14 00031	N14 A00031	Undetermined	Undetermined		An. funestus	2021	5	2021-05	N	7	2	0.28571429	49	14	0.28571429
M14	7	An. funestus	M14 00125	M14 A00125	Undetermined	Undetermined		An. funestus	2021	7	2021-07	M	5	2	0.4	35	14	0.4
K02	7	An. funestus	K02 00243	K02 A00243	Undetermined	Undetermined		An. funestus	2021	11	2021-11	K	2	2	1	14	14	1
N08	7	An. funestus	N08 00008	N08 A00008	Undetermined	Undetermined		An. funestus	2021	3	2021-03	N	3	2	0.66666667	21	14	0.66666667
S06	4	An. gambie sl	S06 00052	S06 A00052	Undetermined	Undetermined		An. gambie ss	2021	5	2021-05	S	5	2	0.4	35	14	0.4
M17	7	Undetermined	M17 00024	M17 A00024	Undetermined	Undetermined		No amplification	2021	1	2021-01	M	5	2	0.4	35	18	0.51428571
K02	7	An. funestus	K02 00227	K02 A00227	Undetermined	Undetermined		An. funestus	2021	6	2021-06	K	7	2	0.28571429	49	17	0.34693878
N14	7	An. gambie sl	N14 00035	N14 A00035	Undetermined	Undetermined		An. gambie ss	2021	5	2021-05	N	7	2	0.28571429	49	14	0.28571429
S10	7	An. gambie sl	S10 00113	S10 A00113	Undetermined	Undetermined		An. gambie ss	2021	6	2021-06	S	7	2	0.28571429	49	26	0.53061225
M18	7	An. funestus	M18 00013	M18 A00013	Undetermined	Undetermined		An. funestus	2021	7	2021-07	M	2	2	1	14	14	1
K13	1	An. funestus	K13 00107	K13 A00107	Undetermined	Undetermined		An. funestus	2021	5	2021-05	K	3	2	0.66666667	21	14	0.66666667
N03	7	An. gambie sl	N03 00022	N03 A00022	Undetermined	Undetermined		An. gambie ss	2021	5	2021-05	N	5	2	0.4	35	14	0.4
K13	7	An. funestus	K13 00234	K13 A00234	Undetermined	Undetermined		An. funestus	2021	7	2021-07	K	4	2	0.5	28	14	0.5
K13	1	An. gambie sl	K13 00113	K13 A00113	Undetermined	Undetermined		An. gambie ss	2021	5	2021-05	K	3	2	0.66666667	21	14	0.66666667
M09	7	An. funestus	M09 00503	M09 A00503	Undetermined	Undetermined		An. funestus	2021	7	2021-07	M	9	2	0.22222222	63	17	0.26984127
M18	7	An. funestus	M18 00008	M18 A00008	Undetermined	Undetermined		An. funestus	2021	6	2021-06	M	3	2	0.66666667	21	18	0.85714286
M09	7	An. funestus	M09 00502	M09 A00502	Undetermined	Undetermined		An. funestus	2021	7	2021-07	M	9	2	0.22222222	63	17	0.26984127
K13	1	An. funestus	K13 00116	K13 A00116	Undetermined	Undetermined		An. funestus	2021	5	2021-05	K	3	2	0.66666667	21	14	0.66666667
L03	3	An. gambie sl	L03 00004	L03 A00004	Undetermined	Undetermined		An. gambie ss	2020	7	2020-07	L	5	2	0.4	35	14	0.4
L12	7	An. gambie sl	L12 00014	L12 A00014	Undetermined	Undetermined		An. arabiensis	2021	5	2021-05	L	2	2	1	14	14	1
K02	7	An. gambie sl	K02 00225	K02 A00225	Undetermined	Undetermined		An. gambie ss	2021	6	2021-06	K	7	2	0.28571429	49	17	0.34693878
N04	3	An. funestus	N04 00006	N04 A00006	Undetermined	Undetermined		An. funestus	2020	12	2020-12	N	4	2	0.5	28	20	0.71428571
S10	4	Undetermined	S10 00034	S10 A00034	Undetermined	Undetermined		No amplification	2020	3	2020-03	S	6	2	0.33333333	42	14	0.33333333
K14	0	An. gambie sl	K14 00073	K14 A00073	Undetermined	Undetermined		No amplification	2020	3	2020-03	K	2	2	1	14	12	0.85714286
M09	7	An. gambie sl	M09 00357	M09 A0357	Undetermined	Undetermined		An. gambie ss	2021	4	2021-04	M	8	2	0.25	56	14	0.25
M14	7	An. funestus	M14 00127	M14 A00127	Undetermined	Undetermined		An. funestus	2021	7	2021-07	M	5	2	0.4	35	14	0.4
K02	2	An. funestus	K02 00131	K02 A00131	Undetermined	Undetermined		An. funestus	2020	10	2020-10	K	10	2	0.2	63	14	0.22222222
S02	7	An. gambie sl	S02 00059	S02 A00059	Undetermined	Undetermined		An. gambie ss	2020	2	2020-02	S	5	2	0.4	35	8	0.22857143
S10	7	An. gambie sl	S10 00036	S10 A00036	Undetermined	Undetermined		An. gambie ss	2020	9	2020-09	S	6	2	0.33333333	42	37	0.88095238
M18	7	An. funestus	M18 00015	M18 A00015	Undetermined	Undetermined		An. funestus	2021	7	2021-07	M	2	2	1	14	14	1
S06	4	An. gambie sl	S06 00051	S06 A00051	Undetermined	Undetermined		An. gambie ss	2021	5	2021-05	S	5	2	0.4	35	14	0.4
S10	7	An. gambie sl	S10 00112	S10 A00112	Undetermined	Undetermined		An. gambie ss	2021	6	2021-06	S	7	2	0.28571429	49	26	0.53061225
M18	7	An. funestus	M18 00012	M18 A00012	Undetermined	Undetermined		An. funestus	2021	7	2021-07	M	2	2	1	14	14	1
M18	7	An. funestus	M18 00014	M18 A00014	Undetermined	Undetermined		An. funestus	2021	7	2021-07	M	2	2	1	14	14	1
S10	7	An. gambie sl	S10 00111	S10 A00111	Undetermined	Undetermined		An. gambie ss	2021	6	2021-06	S	7	2	0.28571429	49	26	0.53061225
M09	7	An. funestus	M09 00499	M09 A00499	Undetermined	Undetermined		An. funestus	2021	7	2021-07	M	9	2	0.22222222	63	17	0.26984127
M09	7	An. funestus	M09 00494	M09 A00494	Undetermined	Undetermined		An. funestus	2021	7	2021-07	M	9	2	0.22222222	63	17	0.26984127
M09	7	An. funestus	M09 00501	M09 A00501	Undetermined	Undetermined		An. funestus	2021	7	2021-07	M	9	2	0.22222222	63	17	0.26984127
K05	4	An. gambie sl	K05 00229	K05 A00229	Undetermined	Undetermined		An. gambie ss	2021	6	2021-06	K	4	3	0.75	28	20	0.71428571
K05	4	An. gambie sl	K05 00227	K05 A00227	Undetermined	Undetermined		An. gambie ss	2021	6	2021-06	K	4	3	0.75	28	20	0.71428571
S04	1	An. gambie sl	S04 00071	S04 A00071	Undetermined	Undetermined		An. gambie ss	2020	10	2020-10	S	9	3	0.33333333	56	14	0.25
M09	7	An. gambie sl	M09 00412					No amplification	2021	5	2021-05	M	9	3	0.33333333	63	21	0.33333333
M09	7	An. funestus	M09 00452	M09 A00452	Undetermined	Undetermined		An. funestus	2021	6	2021-06	M	8	3	0.375	56	21	0.375
S02	7	An. gambie sl	S02 00142	S02 A00142	Undetermined	Undetermined		An. gambie ss	2021	6	2021-06	S	6	3	0.5	42	21	0.5
M03	1	Undetermined	M03 00087	M03 A00087	Undetermined	Undetermined		No amplification	2020	7	2020-07	M	4	3	0.75	28	23	0.82142857
S02	7	Undetermined	S02 00068	S02 A00068	Undetermined	Undetermined		No amplification	2020	7	2020-07	S	6	3	0.5	42	21	0.5
M17	7	An. demeilloni	M17 00049	M17 A00049	Undetermined	Undetermined		An. demeilloni	2021	2	2021-02	M	4	3	0.75	28	19	0.67857143
M17	7	An rufipes	M17 00051	M17 A00051	Undetermined	Undetermined		No amplification	2021	2	2021-02	M	4	3	0.75	28	19	0.67857143
K05	4	An. gambie sl	K05 00228	K05 A00228	Undetermined	Undetermined		An. gambie ss	2021	6	2021-06	K	4	3	0.75	28	20	0.71428571
M17	2	An. funestus	M17 00032	M17 A00032	Undetermined	Undetermined		An. funestus	2021	2	2021-02	M	4	3	0.75	28	19	0.67857143
M17	7	An. funestus	M17 00047	M17 A00047	Undetermined	Undetermined		An. funestus	2021	2	2021-02	M	4	3	0.75	28	19	0.67857143
M09	7	An. gambie sl	M09 00455	M09 A00455	Undetermined	Undetermined		An. gambie ss	2021	6	2021-06	M	8	3	0.375	56	21	0.375
M09	7	An. gambie sl	M09 00457	M09 A00457	Undetermined	Undetermined		No amplification	2021	6	2021-06	M	8	3	0.375	56	21	0.375
K04	6	An. gambie sl	K04 00021	K04 A00021	Undetermined	Undetermined		An. gambie ss	2020	6	2020-06	K	5	3	0.6	35	19	0.54285714
M07	7	An. gambie sl	M07 00595	M07 A0595	32.85412979	33.60975266	1	An. gambie sl	2021	6	2021-06	M	6	3	0.5	42	15	0.35714286
K15	2	An. gambie sl	K15 00010	K15 A00010	Undetermined	Undetermined		An. gambie ss	2020	10	2020-10	K	4	3	0.75	28	21	0.75
L01	5	An. gambie sl	L01 00012	L01 A00012	Undetermined	Undetermined		No amplification	2021	4	2021-04	L	3	3	1	21	21	1
M09	7	An. gambie sl	M09 00413	M09 A0413	Undetermined	Undetermined		An. gambie ss	2021	5	2021-05	M	9	3	0.33333333	63	21	0.33333333
M16	2	An. funestus	M16 00117	M16 A00117	Undetermined	Undetermined		An. funestus	2021	3	2021-03	M	5	3	0.6	35	21	0.6
M17	7	An. gambie sl	M17 00084	M17 A00084	25.08639717	24.70472717	1	An. gambie ss	2021	4	2021-04	M	4	3	0.75	28	21	0.75
K14	7	An. funestus	K14 00068	K14 A00068	Undetermined	Undetermined		An. funestus	2020	1	2020-01	K	3	3	1	21	21	1
M07	7	An. funestus	M07 00597	M07 A0597	Undetermined	Undetermined		An. funestus	2021	6	2021-06	M	6	3	0.5	42	15	0.35714286
K03	3	An. funestus	K03 00084	K03 A00084	Undetermined	Undetermined		No amplification	2021	1	2021-01	K	4	3	0.75	28	19	0.67857143
S05	7	An. gambie sl	S05 00064					An. gambie ss	2021	6	2021-06	S	3	3	1	21	21	1
M15	7	An. gambie sl	M15 00229	M15 A00229	Undetermined	Undetermined		An. gambie ss	2021	7	2021-07	M	4	3	0.75	28	25	0.89285714
M05	6	An. funestus	M05 00146	M05 A00146	Undetermined	Undetermined		An. funestus	2021	8	2021-08	M	3	3	1	21	20	0.95238095
K02	1	An. gambie sl	K02 00110	K02 A00110	Undetermined	Undetermined		An. gambie ss	2020	6	2020-06	K	7	3	0.42857143	49	21	0.42857143
N08	7	An. funestus	N08 00011	N08 A00011	Undetermined	Undetermined		An. funestus	2021	5	2021-05	N	4	3	0.75	28	28	1
M07	2	An. gambie sl	M07 00569	M07 A0569	Undetermined	Undetermined		An. gambie ss	2021	6	2021-06	M	6	3	0.5	42	15	0.35714286
M07	2	An rufipes	M07 00567	M07 A0567	Undetermined	Undetermined		An. gambie ss	2021	6	2021-06	M	6	3	0.5	42	15	0.35714286
M07	7	An. funestus	M07 00588	M07 A0588	Undetermined	Undetermined		An. funestus	2021	6	2021-06	M	6	3	0.5	42	15	0.35714286
N15	7	An. gambie sl	N15 00023	N15 A00023	Undetermined	Undetermined		An. gambie ss	2021	5	2021-05	N	3	3	1	21	21	1
L09	7	An. gambie sl	L09 00023	L09 A00023	Undetermined	Undetermined		An. gambie ss	2021	5	2021-05	L	5	3	0.6	35	21	0.6
M07	7	An. funestus	M07 00587	M07 A0587	Undetermined	Undetermined		An. funestus	2021	6	2021-06	M	6	3	0.5	42	15	0.35714286
M09	3	An. gambie sl	M09 00428	M09 A0428	Undetermined	Undetermined		An. gambie ss	2021	6	2021-06	M	8	3	0.375	56	21	0.375
M17	2	An. funestus	M17 00177	M17 A00177	Undetermined	Undetermined		An. funestus	2021	7	2021-07	M	3	3	1	21	21	1
M07	3	An. gambie sl	M07 00395	M07 A00395	Undetermined	Undetermined		An. gambie ss	2020	3	2020-03	M	6	3	0.5	42	21	0.5
M05	2	An. gambie sl	M05 00091	M05 A00091	Undetermined	Undetermined		An. gambie ss	2020	6	2020-06	M	3	3	1	21	21	1
M09	7	An. gambie sl	M09 00410	M09 A0410	Undetermined	Undetermined		An. gambie ss	2021	5	2021-05	M	9	3	0.33333333	63	21	0.33333333
M09	7	An. gambie sl	M09 00458	M09 A00458	Undetermined	Undetermined		An. gambie ss	2021	6	2021-06	M	8	3	0.375	56	21	0.375
M07	7	An. gambie sl	M07 00594	M07 A0594	Undetermined	Undetermined		An. gambie sl	2021	6	2021-06	M	6	3	0.5	42	15	0.35714286
M09	7	An. funestus	M09 00453	M09 A00453	Undetermined	Undetermined		An. funestus	2021	6	2021-06	M	8	3	0.375	56	21	0.375
N08	7	An. gambie sl	N08 00010	N08 A00010	Undetermined	Undetermined		An. gambie ss	2021	5	2021-05	N	4	3	0.75	28	28	1
M09	7	An. gambie sl	M09 00414	M09 A0414	Undetermined	Undetermined		An. gambie ss	2021	5	2021-05	M	9	3	0.33333333	63	21	0.33333333
N15	7	An. gambie sl	N15 00022	N15 A00022	Undetermined	Undetermined		An. gambie ss	2021	5	2021-05	N	3	3	1	21	21	1
M05	7	An. gambie sl	M05 00129	M05 A00129	Undetermined	Undetermined		An. gambie ss	2021	6	2021-06	M	3	3	1	21	21	1
K13	7	An. gambie sl	K13 00223	K13 A00223	Undetermined	Undetermined		An. gambie ss	2021	6	2021-06	K	5	3	0.6	35	13	0.37142857
K02	1	An. gambie sl	K02 00111	K02 A00111	Undetermined	Undetermined		An. gambie ss	2020	6	2020-06	K	7	3	0.42857143	49	21	0.42857143
M07	3	An. funestus	M07 00385	M07 A00385	Undetermined	Undetermined		An. funestus	2020	1	2020-01	M	3	3	1	21	16	0.76190476
M16	7	An. funestus	M16 00121	M16 A00121	Undetermined	Undetermined		An. funestus	2021	3	2021-03	M	5	3	0.6	35	21	0.6
M17	7	An. funestus	M17 00085	M17 A00085	Undetermined	Undetermined		An. funestus	2021	4	2021-04	M	4	3	0.75	28	21	0.75
N14	7	An. gambie sl	N14 00044	N14 A00044	Undetermined	Undetermined		An. gambie ss	2021	6	2021-06	N	6	3	0.5	42	21	0.5
M09	7	An. funestus	M09 00411	M09 A0411	Undetermined	Undetermined		An. funestus	2021	5	2021-05	M	9	3	0.33333333	63	21	0.33333333
M17	7	An. gambie sl	M17 00083	M17 A00083	Undetermined	Undetermined		No amplification	2021	4	2021-04	M	4	3	0.75	28	21	0.75
M07	7	An. funestus	M07 00406	M07 A00406	Undetermined	Undetermined		An. funestus	2020	12	2020-12	M	7	3	0.42857143	49	21	0.42857143
M07	7	An. funestus	M07 00591	M07 A0591	Undetermined	Undetermined		An. funestus	2021	6	2021-06	M	6	3	0.5	42	15	0.35714286
M05	1	An. gambie sl	M05 00096	M05 A00096	Undetermined	Undetermined		An. gambie ss	2020	9	2020-09	M	3	3	1	21	21	1
S02	7	An. gambie sl	S02 00140	S02 A00140	Undetermined	Undetermined		An. gambie ss	2021	6	2021-06	S	6	3	0.5	42	21	0.5
S02	7	An. gambie sl	S02 00141	S02 A00141	Undetermined	Undetermined		An. gambie ss	2021	6	2021-06	S	6	3	0.5	42	21	0.5
M17	7	An. funestus	M17 00052	M17 A00052	Undetermined	Undetermined		An. funestus	2021	2	2021-02	M	4	3	0.75	28	19	0.67857143
M07	3	An. funestus	M07 00384	M07 A00384	Undetermined	Undetermined		An. funestus	2020	1	2020-01	M	3	3	1	21	16	0.76190476
M05	3	An. gambie sl	M05 00097	M05 A00097	Undetermined	Undetermined		An. gambie ss	2020	9	2020-09	M	3	3	1	21	21	1
M07	7	An. gambie sl	M07 00593	M07 A0593		Undetermined		An. gambie sl	2021	6	2021-06	M	6	3	0.5	42	15	0.35714286
M17	7	An. funestus	M17 00050	M17 A00050	Undetermined	Undetermined		An. funestus	2021	2	2021-02	M	4	3	0.75	28	19	0.67857143
L09	7	An. funestus	L09 00002	L09 A00002	Undetermined	Undetermined		An. funestus	2021	2	2021-02	L	6	3	0.5	42	21	0.5
M07	2	An. funestus	M07 00566	M07 A0566		Undetermined		An. funestus	2021	6	2021-06	M	6	3	0.5	42	15	0.35714286
M05	1	An. gambie sl	M05 00100	M05 A00100	Undetermined	Undetermined		No amplification	2021	1	2021-01	M	3	3	1	21	21	1
L09	7	An. gambie sl	L09 00024	L09 A00024	Undetermined	Undetermined		An. gambie ss	2021	5	2021-05	L	5	3	0.6	35	21	0.6
M17	1	An. rufipes	M17 00031	M17 A00031	Undetermined	Undetermined		An. rufipes	2021	2	2021-02	M	4	3	0.75	28	19	0.67857143
M05	7	An. gambie sl	M05 00127	M05 A00127	Undetermined	Undetermined		An. gambie ss	2021	6	2021-06	M	3	3	1	21	21	1
M09	1	An. gambie sl	M09 00311	M09 A00311	Undetermined	Undetermined		An. gambie ss	2020	9	2020-09	M	9	3	0.33333333	63	21	0.33333333
M01	1	An. funestus	M01 00151	M01 A00151	Undetermined	Undetermined		An. funestus	2020	3	2020-03	M	8	3	0.375	56	48	0.85714286
S01	4	An. gambie sl	S01 00112	S01 A00112	Undetermined	Undetermined		An. gambie ss	2021	5	2021-05	S	9	3	0.33333333	63	21	0.33333333
L02	7	An. gambie sl	L02 00048	L02 A00048	Undetermined	Undetermined		An. gambie ss	2021	5	2021-05	L	4	3	0.75	28	21	0.75
M17	7	An. funestus	M17 00109	M17 A00109	Undetermined	Undetermined		An. funestus	2021	5	2021-05	M	4	3	0.75	28	17	0.60714286
M17	7	An. funestus	M17 00178	M17 A00178	Undetermined	Undetermined		An. funestus	2021	7	2021-07	M	3	3	1	21	21	1
K13	7	An. gambie sl	K13 00224	K13 A00224	Undetermined	Undetermined		An. gambie ss	2021	6	2021-06	K	5	3	0.6	35	13	0.37142857
M09	3	An. funestus	M09 00429	M09 A0429	Undetermined	Undetermined		An. funestus	2021	6	2021-06	M	8	3	0.375	56	21	0.375
L09	7	An. gambie sl	L09 00022	L09 A00022	Undetermined	Undetermined		An. gambie ss	2021	5	2021-05	L	5	3	0.6	35	21	0.6
K13	7	An. gambie sl	K13 00225	K13 A00225	Undetermined	Undetermined		An. gambie ss	2021	6	2021-06	K	5	3	0.6	35	13	0.37142857
M05	1	An. rufipes	M05 00102	M05 A00102	Undetermined	Undetermined		An. rufipes	2021	2	2021-02	M	3	3	1	21	21	1
M01	5	An. funestus	M01 00152	M01 A00152	Undetermined	Undetermined		An. funestus	2020	3	2020-03	M	8	3	0.375	56	48	0.85714286
K02	7	An. gambie sl	K02 00114	K02 A00114	Undetermined	Undetermined		An. gambie ss	2020	6	2020-06	K	7	3	0.42857143	49	21	0.42857143
M05	7	An. funestus	M05 00128	M05 A00128	Undetermined	Undetermined		An. funestus	2021	6	2021-06	M	3	3	1	21	21	1
M17	7	An. funestus	M17 00048	M17 A00048	Undetermined	Undetermined		An. funestus	2021	2	2021-02	M	4	3	0.75	28	19	0.67857143
K16	3	An. gambie sl	K16 00022	K16 A00022	Undetermined	Undetermined		An. gambie ss	2021	6	2021-06	K	4	3	0.75	28	21	0.75
M07	2	An. gambie sl	M07 00568	M07 A0568	Undetermined	Undetermined		An. gambie ss	2021	6	2021-06	M	6	3	0.5	42	15	0.35714286
M05	7	An. funestus	M05 00108	M05 A00108	Undetermined	Undetermined		An. funestus	2021	2	2021-02	M	3	3	1	21	21	1
K15	1	An. funestus	K15 00012	K15 A00012	Undetermined	Undetermined		An. funestus	2021	2	2021-02	K	3	3	1	21	21	1
M15	7	An. funestus	M15 00231	M15 A00231	Undetermined	Undetermined		An. funestus	2021	8	2021-08	M	4	3	0.75	28	25	0.89285714
K13	7	An. gambie sl	K13 00221	K13 A00221	Undetermined	Undetermined		An. gambie ss	2021	6	2021-06	K	5	3	0.6	35	13	0.37142857
M05	7	An. funestus	M05 00107					An. funestus	2021	2	2021-02	M	3	3	1	21	21	1
K13	3	An. gambie sl	K13 00210	K13 A00210	Undetermined	Undetermined		An. gambie ss	2021	6	2021-06	K	5	3	0.6	35	13	0.37142857
K13	7	An. gambie sl	K13 00220	K13 A00220	Undetermined	Undetermined		An. gambie ss	2021	6	2021-06	K	5	3	0.6	35	13	0.37142857
K13	3	An. gambie sl	K13 00209	K13 A00209	Undetermined	Undetermined		An. gambie ss	2021	6	2021-06	K	5	3	0.6	35	13	0.37142857
M09	7	An. funestus	M09 00456	M09 A00456	Undetermined	Undetermined		An. funestus	2021	6	2021-06	M	8	3	0.375	56	21	0.375
L09	7	An. funestus	L09 00011	L09 A00011	Undetermined	Undetermined		An. funestus	2021	3	2021-03	L	8	3	0.375	56	21	0.375
M09	7	An. funestus	M09 00454	M09 A00454		Undetermined		An. funestus	2021	6	2021-06	M	8	3	0.375	56	21	0.375
M07	7	An. gambie sl	M07 00589	M07 A0589	24.6382637	24.79667091	1	An. gambie ss	2021	6	2021-06	M	6	3	0.5	42	15	0.35714286
M07	7	An. funestus	M07 00592	M07 A0592	Undetermined	Undetermined		An. funestus	2021	6	2021-06	M	6	3	0.5	42	15	0.35714286
M07	7	An. funestus	M07 00596	M07 A0596	Undetermined	Undetermined		An. funestus	2021	6	2021-06	M	6	3	0.5	42	15	0.35714286
K13	7	An. funestus	K13 00219	K13 A00219	Undetermined	Undetermined		An. funestus	2021	6	2021-06	K	5	3	0.6	35	13	0.37142857
M07	7	An. funestus	M07 00590	M07 A0590	Undetermined	Undetermined		An. funestus	2021	6	2021-06	M	6	3	0.5	42	15	0.35714286
S02	7	An. gambie sl	S02 00143					An. gambie ss	2021	6	2021-06	S	6	3	0.5	42	21	0.5
N14	7	An. funestus	N14 00049	N14 A00049	Undetermined	Undetermined		An. funestus	2021	7	2021-07	N	6	3	0.5	42	21	0.5
S06	2	An. gambie sl	S06 00039	S06 A00039	Undetermined	Undetermined		An. gambie ss	2020	3	2020-03	S	5	3	0.6	35	21	0.6
K13	7	An. funestus	K13 00222	K13 A00222	Undetermined	Undetermined		An. funestus	2021	6	2021-06	K	5	3	0.6	35	13	0.37142857
N15	7	An. gambie sl	N15 00024	N15 A00024	Undetermined	Undetermined		An. gambie sl	2021	5	2021-05	N	3	3	1	21	21	1
M17	2	An. funestus	M17 00080	M17 A00080	Undetermined	Undetermined		An. funestus	2021	4	2021-04	M	4	3	0.75	28	21	0.75
L09	7	An. funestus	L09 00010	L09 A00010	Undetermined	Undetermined		An. funestus	2021	3	2021-03	L	8	3	0.375	56	21	0.375
M05	7	An. funestus	M05 00106	M05 A00106	Undetermined	Undetermined		An. funestus	2021	2	2021-02	M	3	3	1	21	21	1
N08	7	Undetermined	N08 00006	N08 A00006	Undetermined	Undetermined		No amplification	2021	2	2021-02	N	4	3	0.75	28	27	0.96428571
N15	7	An. funestus	N15 00007	N15 A00007	Undetermined	Undetermined		An. funestus	2021	2	2021-02	N	3	3	1	21	14	0.66666667
M04	2	An. gambie sl	M04 00111	M04 A00111	Undetermined	Undetermined		No amplification	2021	7	2021-07	M	4	4	1	28	28	1
M17	3	An. gambie sl	M17 00005	M17 A00005	Undetermined	Undetermined		An. gambie ss	2020	3	2020-03	M	4	4	1	28	28	1
S10	2	Undetermined	S10 00053	S10 A00053	Undetermined	Undetermined		No amplification	2020	1	2020-01	S	7	4	0.57142857	49	28	0.57142857
S11	2	An. gambie sl	S11 00027	S11 A00027	Undetermined	Undetermined		An. gambie ss	2020	6	2020-06	S	4	4	1	28	26	0.92857143
M03	5	An. funestus	M03 00151	M03 A0151	33.57736206	32.09341431	1	An. funestus	2021	5	2021-05	M	4	4	1	28	28	1
K12	7	An. gambie sl	K12 00157	K12 A00157	Undetermined	Undetermined		No amplification	2021	6	2021-06	K	5	4	0.8	35	28	0.8
M03	7	An. funestus	M03 00173	M03 A00173	33.92910385	35.76766968	1	An. funestus	2021	6	2021-06	M	4	4	1	28	28	1
S08	7	An. gambie sl	S08 00027					An. gambie ss	2021	5	2021-05	S	7	4	0.57142857	49	28	0.57142857
S08	1	An. demeilloni	S08 00025	S08 A00025	Undetermined	Undetermined		An. demeilloni	2021	2	2021-02	S	6	4	0.66666667	42	27	0.64285714
M15	7	An. funestus	M15 00232	M15 A00232	Undetermined	Undetermined		An. funestus	2021	9	2021-09	M	4	4	1	21	21	1
S13	7	An. gambie sl	S13 00019	S13 A00019	Undetermined	Undetermined		An. gambie ss	2020	11	2020-11	S	4	4	1	28	28	1
S04	7	An. gambie sl	S04 00134	S04 A00134	Undetermined	Undetermined		An. gambie ss	2021	6	2021-06	S	11	4	0.36363636	77	28	0.36363636
L16	7	An. gambie sl	L16 00037	L16 A00037	Undetermined	Undetermined		An. gambie ss	2021	5	2021-05	L	4	4	1	28	28	1
K15	7	An. gambie sl	K15 00046					An. gambie ss	2021	6	2021-06	K	5	4	0.8	35	28	0.8
K03	7	An. funestus	K03 00114	K03 A00114	Undetermined	Undetermined		An. funestus	2021	7	2021-07	K	4	4	1	28	28	1
M03	2	An. funestus	M03 00147	M03 A00147	Undetermined	Undetermined		An. funestus	2021	6	2021-06	M	4	4	1	28	28	1
K12	7	An. gambie sl	K12 00163	K12 A00163	Undetermined	Undetermined		An. gambie ss	2021	6	2021-06	K	5	4	0.8	35	28	0.8
S04	7	An. gambie sl	S04 00127	S04 A00127	Undetermined	Undetermined		An. gambie ss	2021	6	2021-06	S	11	4	0.36363636	77	28	0.36363636
M03	7	An. gambie sl	M03 00175	M03 A00175	33.10444641	34.17065048	1	An. gambie sl	2021	6	2021-06	M	4	4	1	28	28	1
S13	4	An. gambie sl	S13 00017	S13 A00017	Undetermined	Undetermined		An. gambie ss	2020	6	2020-06	S	4	4	1	28	28	1
K15	7	An. gambie sl	K15 00047	K15 A00047	Undetermined	Undetermined		An. gambie sl	2021	6	2021-06	K	5	4	0.8	35	28	0.8
M16	6	An. gambie sl	M16 00110	M16 A00110	Undetermined	Undetermined		An. gambie ss	2020	6	2020-06	M	5	4	0.8	35	28	0.8
M03	7	An. funestus	M03 00174	M03 A00174	Undetermined	Undetermined		An. funestus	2021	6	2021-06	M	4	4	1	28	28	1
K12	7	An. gambie sl	K12 00141	K12 A00141	Undetermined	Undetermined		An. gambie ss	2021	5	2021-05	K	5	4	0.8	35	27	0.77142857
L02	3	An. gambie sl	L02 00001	L02 A00001	Undetermined	Undetermined		An. gambie ss	2020	6	2020-06	L	5	4	0.8	35	34	0.97142857
K03	3	An. gambie sl	K03 00110	K03 A00110	Undetermined	Undetermined		An. gambie ss	2021	6	2021-06	K	4	4	1	28	28	1
K15	7	An. funestus	K15 00013	K15 A00013	Undetermined	Undetermined		No amplification	2021	3	2021-03	K	4	4	1	28	23	0.82142857
M04	7	An. funestus	M04 00112	M04 A00112	Undetermined	Undetermined		An. funestus	2021	7	2021-07	M	4	4	1	28	28	1
M16	2	An. demeilloni	M16 00113	M16 A00113	Undetermined	Undetermined		An. demeilloni	2021	1	2021-01	M	6	4	0.66666667	42	28	0.66666667
K16	3	An. funestus	K16 00001	K16 A00001	Undetermined	Undetermined		An. funestus	2020	9	2020-09	K	4	4	1	28	28	1
M03	7	An. funestus	M03 00162	M03 A0162	Undetermined	Undetermined		An. funestus	2021	6	2021-06	M	4	4	1	28	28	1
K12	7	An. gambie sl	K12 00160	K12 A00160	Undetermined	Undetermined		An. gambie ss	2021	6	2021-06	K	5	4	0.8	35	28	0.8
M07	1	An. funestus	M07 00404	M07 A00404	Undetermined	Undetermined		An. funestus	2020	11	2020-11	M	6	4	0.66666667	42	28	0.66666667
M03	2	An. funestus	M03 00148	M03 A00148	Undetermined	Undetermined		An. funestus	2021	6	2021-06	M	4	4	1	28	28	1
S04	7	An. gambie sl	S04 00133	S04 A00133	Undetermined	Undetermined		An. gambie ss	2021	6	2021-06	S	11	4	0.36363636	77	28	0.36363636
M16	7	An. gambie sl	M16 00111	M16 A00111	Undetermined	Undetermined		An. gambie ss	2020	6	2020-06	M	5	4	0.8	35	28	0.8
M03	3	Undetermined	M03 00091	M03 A00091	Undetermined	Undetermined		No amplification	2020	9	2020-09	M	4	4	1	28	28	1
M15	3	An. gambie sl	M15 00170	M15 A00170	Undetermined	Undetermined		An. gambie ss	2020	1	2020-01	M	7	4	0.57142857	49	31	0.63265306
K15	6	An. gambie sl	K15 00015	K15 A00015	Undetermined	Undetermined		An. gambie ss	2021	5	2021-05	K	5	4	0.8	35	28	0.8
L16	7	An. gambie sl	L16 00038	L16 A00038	Undetermined	Undetermined		An. arabiensis	2021	5	2021-05	L	4	4	1	28	28	1
N13	7	An. rufipes	N13 00013	N13 A00013	Undetermined	Undetermined		An. rufipes	2021	2	2021-02	N	6	4	0.66666667	42	28	0.66666667
M17	1	An. gambie sl	M17 00008	M17 A00008	Undetermined	Undetermined		An. gambie ss	2020	8	2020-08	M	4	4	1	28	28	1
S04	7	An. gambie sl	S04 00136	S04 A00136	Undetermined	Undetermined		An. gambie ss	2021	6	2021-06	S	11	4	0.36363636	77	28	0.36363636
K12	7	An. gambie sl	K12 00162	K12 A00162	Undetermined	Undetermined		An. gambie ss	2021	6	2021-06	K	5	4	0.8	35	28	0.8
M07	2	An. gambie sl	M07 00405	M07 A00405	Undetermined	Undetermined		An. gambie ss	2020	11	2020-11	M	6	4	0.66666667	42	28	0.66666667
S05	2	An. funestus	S05 00032	S05 A00032	Undetermined	Undetermined		An. funestus	2020	1	2020-01	S	4	4	1	28	28	1
S11	1	An. gambie sl	S11 00026	S11 A00026	Undetermined	Undetermined		An. gambie ss	2020	6	2020-06	S	4	4	1	28	26	0.92857143
K17	1	An. funestus	K17 00001	K17 A00001	Undetermined	Undetermined		An. funestus	2020	10	2020-10	K	4	4	1	28	28	1
S02	7	An. gambie sl	S02 00062	S02 A00062	21.48433876	21.34844017	1	An. gambie ss	2020	6	2020-06	S	7	4	0.57142857	49	28	0.57142857
S02	2	An. gambie sl	S02 00061	S02 A00061	Undetermined	Undetermined		An. gambie ss	2020	6	2020-06	S	7	4	0.57142857	49	28	0.57142857
S04	7	An. gambie sl	S04 00131	S04 A00131	Undetermined	Undetermined		An. gambie ss	2021	6	2021-06	S	11	4	0.36363636	77	28	0.36363636
N13	7	An. funestus	N13 00012	N13 A00012	Undetermined	Undetermined		An. funestus	2021	2	2021-02	N	6	4	0.66666667	42	28	0.66666667
M06	7	An. funestus	M06 00195	M06 A0195	Undetermined	Undetermined		An. funestus	2021	6	2021-06	M	6	4	0.66666667	42	28	0.66666667
K12	7	An. gambie sl	K12 00158	K12 A00158	Undetermined	Undetermined		An. gambie ss	2021	6	2021-06	K	5	4	0.8	35	28	0.8
S01	7	An. gambie sl	S01 00105	S01 A00105	Undetermined	Undetermined		An. gambie ss	2020	11	2020-11	S	8	4	0.5	56	40	0.71428571
M04	7	An. funestus	M04 00113	M04 A00113	Undetermined	Undetermined		An. funestus	2021	7	2021-07	M	4	4	1	28	28	1
K12	4	An. gambie sl	K12 00081	K12 A00081	Undetermined	Undetermined		An. arabiensis	2020	1	2020-01	K	4	4	1	28	28	1
M03	1	Undetermined	M03 00094	M03 A00094	Undetermined	Undetermined		No amplification	2020	11	2020-11	M	4	4	1	28	28	1
M04	7	An. funestus	M04 00105	M04 A00105	Undetermined	Undetermined		An. funestus	2021	6	2021-06	M	4	4	1	28	28	1
M03	7	An. funestus	M03 00163	M03 A0163	Undetermined	Undetermined		An. funestus	2021	6	2021-06	M	4	4	1	28	28	1
N15	7	An. gambie sl	N15 00042	N15 A00042	Undetermined	Undetermined		No amplification	2021	6	2021-06	N	4	4	1	28	28	1
S01	7	An. gambie sl	S01 00106	S01 A00106	Undetermined	Undetermined		An. gambie ss	2020	11	2020-11	S	8	4	0.5	56	40	0.71428571
K12	7	An. funestus	K12 00161	K12 A00161	Undetermined	Undetermined		An. funestus	2021	6	2021-06	K	5	4	0.8	35	28	0.8
M03	7	An. funestus	M03 00164	M03 A0164	Undetermined	Undetermined		An. funestus	2021	6	2021-06	M	4	4	1	28	28	1
K15	6	An. funestus	K15 00016	K15 A00016	Undetermined	Undetermined		An. funestus	2021	5	2021-05	K	5	4	0.8	35	28	0.8
S04	7	An. gambie sl	S04 00130	S04 A00130	Undetermined	Undetermined		An. gambie ss	2021	6	2021-06	S	11	4	0.36363636	77	28	0.36363636
M06	1	An. rufipes	M06 00100	M06 A00100	Undetermined	Undetermined		An. rufipes	2020	11	2020-11	M	4	4	1	28	28	1
M03	7	An. funestus	M03 00167	M03 A0167	Undetermined	Undetermined		An. funestus	2021	6	2021-06	M	4	4	1	28	28	1
M03	7	An. funestus	M03 00101	M03 A00101	Undetermined	Undetermined		An. funestus	2021	3	2021-03	M	4	4	1	28	28	1
M03	7	An. funestus	M03 00166	M03 A0166		Undetermined		An. funestus	2021	6	2021-06	M	4	4	1	28	28	1
K05	4	Undetermined	K05 00149	K05 A00149	Undetermined	Undetermined		No amplification	2020	10	2020-10	K	7	4	0.57142857	49	41	0.83673469
K15	6	An. gambie sl	K15 00014	K15 A00014	Undetermined	Undetermined		An. gambie ss	2021	5	2021-05	K	5	4	0.8	35	28	0.8
K12	7	An. gambie sl	K12 00085	K12 A00085	Undetermined	Undetermined		An. arabiensis	2020	1	2020-01	K	4	4	1	28	28	1
N13	7	An. funestus	N13 00014	N13 A00014	Undetermined	Undetermined		An. funestus	2021	2	2021-02	N	6	4	0.66666667	42	28	0.66666667
K12	1	An. gambie sl	K12 00170	K12 A00170	Undetermined	Undetermined		No amplification	2021	7	2021-07	K	4	4	1	28	28	1
K05	7	An. gambie sl	K05 00163	K05 A00163	28.97045708	28.55947876	1	No amplification	2021	1	2021-01	K	6	4	0.66666667	42	28	0.66666667
S04	7	An. gambie sl	S04 00135	S04 A00135	Undetermined	Undetermined		An. gambie ss	2021	6	2021-06	S	11	4	0.36363636	77	28	0.36363636
L16	7	An. gambie sl	L16 00035	L16 A00035	Undetermined	Undetermined		An. gambie ss	2021	5	2021-05	L	4	4	1	28	28	1
K12	7	An. gambie sl	K12 00159	K12 A00159	Undetermined	Undetermined		An. gambie ss	2021	6	2021-06	K	5	4	0.8	35	28	0.8
S08	7	An. gambie sl	S08 00028	S08 A00028	Undetermined	Undetermined		An. gambie ss	2021	5	2021-05	S	7	4	0.57142857	49	28	0.57142857
K17	7	Undetermined	K17 00002	K17 A00002	Undetermined	Undetermined		No amplification	2020	10	2020-10	K	4	4	1	28	28	1
L04	7	An. gambie sl	L04 00004	L04 A00004	Undetermined	Undetermined		An. gambie ss	2021	1	2021-01	L	4	4	1	28	28	1
M03	7	An. gambie sl	M03 00172	M03 A00172	Undetermined	Undetermined		An. gambie sl	2021	6	2021-06	M	4	4	1	28	28	1
M06	1	An. funestus	M06 00099	M06 A00099	Undetermined	Undetermined		An. funestus	2020	9	2020-09	M	5	4	0.8	35	27	0.77142857
K05	1	An. gambie sl	K05 00159	K05 A00159	Undetermined	Undetermined		An. gambie ss	2020	12	2020-12	K	6	4	0.66666667	42	28	0.66666667
M03	2	An. funestus	M03 00149	M03 A00149	Undetermined	Undetermined		An. funestus	2021	6	2021-06	M	4	4	1	28	28	1
L16	7	An. gambie sl	L16 00036	L16 A00036	Undetermined	Undetermined		An. gambie ss	2021	5	2021-05	L	4	4	1	28	28	1
S04	7	An. gambie sl	S04 00129	S04 A00129	Undetermined	Undetermined		An. gambie ss	2021	6	2021-06	S	11	4	0.36363636	77	28	0.36363636
K15	7	An. funestus	K15 00029	K15 A00029	Undetermined	Undetermined		An. funestus	2021	5	2021-05	K	5	4	0.8	35	28	0.8
K12	1	An. gambie sl	K12 00174	K12 A00174	Undetermined	Undetermined		An. arabiensis	2021	10	2021-10	K	4	4	1	28	28	1
N15	7	An. funestus	N15 00041	N15 A00041	Undetermined	Undetermined		An. funestus	2021	6	2021-06	N	4	4	1	28	28	1
L16	0	An. gambie sl	L16 00012	L16 A00012	36.52603912	33.24643326	1	An. gambie ss	2020	6	2020-06	L	4	4	1	28	28	1
M03	2	An. gambie sl	M03 00146	M03 A00146	Undetermined	Undetermined		An. gambie ss	2021	6	2021-06	M	4	4	1	28	28	1
K05	1	An. funestus	K05 00244	K05 A00244	Undetermined	Undetermined		An. funestus	2021	10	2021-10	K	6	4	0.66666667	35	28	0.8
K03	3	An. gambie sl	K03 00109	K03 A00109	Undetermined	Undetermined		An. gambie ss	2021	6	2021-06	K	4	4	1	28	28	1
K12	3	An. gambie sl	K12 00150	K12 A00150	Undetermined	Undetermined		An. gambie ss	2021	6	2021-06	K	5	4	0.8	35	28	0.8
S01	7	An. gambie sl	S01 00107	S01 A00107	Undetermined	Undetermined		An. gambie ss	2020	11	2020-11	S	8	4	0.5	56	40	0.71428571
N03	7	An. gambie sl	N03 00033	N03 A00033	Undetermined	Undetermined		An. gambie ss	2021	10	2021-10	N	4	4	1	28	28	1
S04	7	An. gambie sl	S04 00128	S04 A00128	Undetermined	Undetermined		An. gambie ss	2021	6	2021-06	S	11	4	0.36363636	77	28	0.36363636
K12	7	An. gambie sl	K12 00164	K12 A00164	Undetermined	Undetermined		An. gambie ss	2021	6	2021-06	K	5	4	0.8	35	28	0.8
M03	7	An. funestus	M03 00165	M03 A0165	Undetermined	Undetermined		An. funestus	2021	6	2021-06	M	4	4	1	28	28	1
K15	7	An. funestus	K15 00048	K15 A00048	Undetermined	Undetermined		An. funestus	2021	6	2021-06	K	5	4	0.8	35	28	0.8
S04	7	An. gambie sl	S04 00132	S04 A00132	Undetermined	Undetermined		An. gambie ss	2021	6	2021-06	S	11	4	0.36363636	77	28	0.36363636
M01	1	An. funestus	M01 00209	M01 A0209	Undetermined	Undetermined		An. funestus	2021	5	2021-05	M	9	5	0.55555556	63	35	0.55555556
K05	7	An. funestus	K05 00223					An. funestus	2021	5	2021-05	K	6	5	0.83333333	42	35	0.83333333
N15	6	An. gambie sl	N15 00014	N15 A00014	Undetermined	Undetermined		An. gambie ss	2021	4	2021-04	N	6	5	0.83333333	42	35	0.83333333
M07	1	An. rufipes	M07 00400	M07 A00400	Undetermined	Undetermined		An. rufipes	2020	8	2020-08	M	5	5	1	35	30	0.85714286
K05	7	An. gambie sl	K05 00226					No amplification	2021	5	2021-05	K	6	5	0.83333333	42	35	0.83333333
M01	1	An. funestus	M01 00211	M01 A0211	Undetermined	36.09290314	1	An. funestus	2021	5	2021-05	M	9	5	0.55555556	63	35	0.55555556
M12	7	An. funestus	M12 00030	M12 A00030	Undetermined	Undetermined		An. funestus	2021	7	2021-07	M	5	5	1	35	35	1
K10	1	An. funestus	K10 00068	K10 A00068	Undetermined	Undetermined		An. funestus	2020	12	2020-12	K	5	5	1	35	35	1
K05	7	An. funestus	K05 00239	K05 A00239	Undetermined	Undetermined		An. funestus	2021	7	2021-07	K	6	5	0.83333333	42	34	0.80952381
K02	7	An. funestus	K02 00240	K02 A00240	Undetermined	Undetermined		An. funestus	2021	7	2021-07	K	7	5	0.71428571	49	39	0.79591837
M01	1	An. funestus	M01 00216	M01 A0216	Undetermined	Undetermined		An. funestus	2021	5	2021-05	M	9	5	0.55555556	63	35	0.55555556
S08	7	An. gambie sl	S08 00037	S08 A00037	Undetermined	Undetermined		An. gambie ss	2021	6	2021-06	S	7	5	0.71428571	49	21	0.42857143
M01	7	An. funestus	M01 00269					An. funestus	2021	5	2021-05	M	9	5	0.55555556	63	35	0.55555556
M01	7	An. funestus	M01 00270	M01 A0270	Undetermined	Undetermined		An. funestus	2021	5	2021-05	M	9	5	0.55555556	63	35	0.55555556
M01	1	An. funestus	M01 00215	M01 A0215	Undetermined	Undetermined		An. funestus	2021	5	2021-05	M	9	5	0.55555556	63	35	0.55555556
M01	1	An. funestus	M01 00210					An. funestus	2021	5	2021-05	M	9	5	0.55555556	63	35	0.55555556
K11	2	An. gambie sl	K11 00041	K11 A00041	Undetermined	Undetermined		An. gambie ss	2020	10	2020-10	K	5	5	1	35	35	1
M16	7	An. funestus	M16 00367	M16 A00367	Undetermined	Undetermined		An. funestus	2021	7	2021-07	M	5	5	1	35	35	1
S07	7	An. gambie sl	S07 00014	S07 A00014	Undetermined	Undetermined		An. gambie ss	2021	6	2021-06	S	5	5	1	35	35	1
K05	7	An. gambie sl	K05 00225					An. gambie ss	2021	5	2021-05	K	6	5	0.83333333	42	35	0.83333333
S08	7	An. gambie sl	S08 00039	S08 A00039	29.01147461	29.26618767	1	An. gambie ss	2021	6	2021-06	S	7	5	0.71428571	49	21	0.42857143
M01	7	Undetermined	M01 00265	M01 A0265	Undetermined	Undetermined		No amplification	2021	5	2021-05	M	9	5	0.55555556	63	35	0.55555556
M01	0	An. funestus	M01 00207	M01 A0207	32.45260239	33.38438416	1	An. funestus	2021	5	2021-05	M	9	5	0.55555556	63	35	0.55555556
M01	1	An. gambie sl	M01 00214	M01 A0214	Undetermined	Undetermined		An. gambie sl	2021	5	2021-05	M	9	5	0.55555556	63	35	0.55555556
M01	0	An. funestus	M01 00208	M01 A0208	32.27978516	32.07115173	1	An. funestus	2021	5	2021-05	M	9	5	0.55555556	63	35	0.55555556
K10	7	An. gambie sl	K10 00125	K10 A00125	Undetermined	Undetermined		An. gambie ss	2021	6	2021-06	K	6	5	0.83333333	42	35	0.83333333
K05	7	An. funestus	K05 00240	K05 A00240	Undetermined	Undetermined		An. funestus	2021	7	2021-07	K	6	5	0.83333333	42	34	0.80952381
K10	7	An. gambie sl	K10 00099	K10 A00099	Undetermined	Undetermined		No amplification	2021	5	2021-05	K	5	5	1	35	35	1
K10	7	An. gambie sl	K10 00123	K10 A00123	Undetermined	Undetermined		An. gambie ss	2021	6	2021-06	K	6	5	0.83333333	42	35	0.83333333
M12	7	An. funestus	M12 00031	M12 A00031	Undetermined	Undetermined		An. funestus	2021	7	2021-07	M	5	5	1	35	35	1
K02	7	An. funestus	K02 00239	K02 A00239	Undetermined	Undetermined		An. funestus	2021	7	2021-07	K	7	5	0.71428571	49	39	0.79591837
N03	7	An. funestus	N03 00030	N03 A00030	Undetermined	Undetermined		An. funestus	2021	6	2021-06	N	6	5	0.83333333	42	31	0.73809524
M12	7	An. funestus	M12 00032	M12 A00032	Undetermined	Undetermined		An. funestus	2021	7	2021-07	M	5	5	1	35	35	1
M01	7	An. gambie sl	M01 00266	M01 A0266	Undetermined	Undetermined		An. gambie sl	2021	5	2021-05	M	9	5	0.55555556	63	35	0.55555556
M01	7	An. funestus	M01 00271	M01 A0271	Undetermined	Undetermined		An. funestus	2021	5	2021-05	M	9	5	0.55555556	63	35	0.55555556
M12	7	An. funestus	M12 00033	M12 A00033	Undetermined	Undetermined		An. funestus	2021	7	2021-07	M	5	5	1	35	35	1
M15	3	An. gambie sl	M15 00173	M15 A--173	Undetermined	Undetermined		An. gambie ss	2020	3	2020-03	M	7	5	0.71428571	49	41	0.83673469
K12	7	Undetermined	K12 00093	K12 A00093	Undetermined	Undetermined		No amplification	2020	6	2020-06	K	5	5	1	35	35	1
K10	7	An. gambie sl	K10 00122	K10 A00122	Undetermined	Undetermined		An. gambie ss	2021	6	2021-06	K	6	5	0.83333333	42	35	0.83333333
K10	7	An. gambie sl	K10 00126	K10 A00126	Undetermined	Undetermined		An. gambie ss	2021	6	2021-06	K	6	5	0.83333333	42	35	0.83333333
S08	7	An. funestus	S08 00038	S08 A00038	Undetermined	Undetermined		An. funestus	2021	6	2021-06	S	7	5	0.71428571	49	21	0.42857143
M01	1	An. gambie sl	M01 00213	M01 A0213	Undetermined	Undetermined		An. gambie sl	2021	5	2021-05	M	9	5	0.55555556	63	35	0.55555556
N13	3	An. gambie sl	N13 00009	N13 A00009	Undetermined	Undetermined		An. gambie ss	2020	12	2020-12	N	5	5	1	35	35	1
S08	7	An. gambie sl	S08 00040	S08 A00040	Undetermined	Undetermined		An. gambie ss	2021	6	2021-06	S	7	5	0.71428571	49	21	0.42857143
K02	7	An. funestus	K02 00238	K02 A00238	Undetermined	Undetermined		An. funestus	2021	7	2021-07	K	7	5	0.71428571	49	39	0.79591837
M01	7	An. funestus	M01 00268	M01 A0268	Undetermined	Undetermined		An. funestus	2021	5	2021-05	M	9	5	0.55555556	63	35	0.55555556
M01	1	An. gambie sl	M01 00217	M01 A0217	Undetermined	36.2011795	1	An. gambie sl	2021	5	2021-05	M	9	5	0.55555556	63	35	0.55555556
S04	2	Undetermined	S04 00060	S04 A00060	Undetermined	Undetermined		No amplification	2020	1	2020-01	S	6	5	0.83333333	42	34	0.80952381
M01	1	An. funestus	M01 00212	M01 A0212	Undetermined	Undetermined		An. funestus	2021	5	2021-05	M	9	5	0.55555556	63	35	0.55555556
M01	2	An. demeilloni	M01 00163	M01 A00163	Undetermined	Undetermined		An. demeilloni	2021	1	2021-01	M	7	5	0.71428571	49	47	0.95918367
N01	1	Undetermined	N01 00001					No amplification	2020	1	2020-01	N	5	5	1	35	35	1
K05	7	An. funestus	K05 00224					An. funestus	2021	5	2021-05	K	6	5	0.83333333	42	35	0.83333333
S08	7	An. gambie sl	S08 00041	S08 A00041	Undetermined	Undetermined		An. gambie ss	2021	6	2021-06	S	7	5	0.71428571	49	21	0.42857143
K12	3	An. gambie sl	K12 00089	K12 A00089	Undetermined	Undetermined		An. gambie ss	2020	6	2020-06	K	5	5	1	35	35	1
K10	7	An. gambie sl	K10 00124	K10 A00124	Undetermined	Undetermined		An. arabiensis	2021	6	2021-06	K	6	5	0.83333333	42	35	0.83333333
L16	2	An. gambie sl	L16 00016	L16 A00016	Undetermined	Undetermined		No amplification	2020	7	2020-07	L	5	5	1	35	35	1
S05	7	An. gambie sl	S05 00035	S05 A00035	Undetermined	Undetermined		An. gambie ss	2020	6	2020-06	S	5	5	1	35	35	1
S07	2	An. gambie sl	S07 00013	S07 A00013	Undetermined	Undetermined		An. gambie ss	2021	6	2021-06	S	5	5	1	35	35	1
K10	6	An. gambie sl	K10 00063	K10 A00063	Undetermined	Undetermined		An. gambie ss	2020	6	2020-06	K	5	5	1	35	34	0.97142857
K10	7	An. gambie sl	K10 00121	K10 A00121	Undetermined	Undetermined		An. gambie ss	2021	6	2021-06	K	6	5	0.83333333	42	35	0.83333333
N03	7	An. gambie sl	N03 00032	N03 A00032	Undetermined	Undetermined		An. gambie ss	2021	6	2021-06	N	6	5	0.83333333	42	31	0.73809524
N03	7	An. gambie sl	N03 00031	N03 A00031	Undetermined	Undetermined		An. gambie ss	2021	6	2021-06	N	6	5	0.83333333	42	31	0.73809524
M01	7	An. funestus	M01 00267	M01 A0267	Undetermined	Undetermined		An. funestus	2021	5	2021-05	M	9	5	0.55555556	63	35	0.55555556
M03	7	An. funestus	M03 00187					An. funestus	2022	3	2022-03	M	6	6	1	42	42	1
N13	7	An. gambie sl	N13 00066	N13 A00066	Undetermined			An. gambie ss	2021	6	2021-06	N	9	6	0.66666667	63	42	0.66666667
K11	3	An. gambie sl	K11 00037	K11 A00037	Undetermined	Undetermined		An. gambie ss	2020	6	2020-06	K	6	6	1	42	42	1
L05	7	An. gambie sl	L05 00026	L05 A00026	Undetermined	Undetermined		An. gambie ss	2021	5	2021-05	L	8	6	0.75	56	43	0.76785714
N13	4	An. gambie sl	N13 00054	N13 A00054	Undetermined	34.29653168	1	An. gambie ss	2021	6	2021-06	N	9	6	0.66666667	63	42	0.66666667
N13	7	An. funestus	N13 00025	N13 A00025	Undetermined	Undetermined		An. funestus	2021	4	2021-04	N	8	6	0.75	56	42	0.75
L08	7	An. funestus	L08 00037	L08 A00037	Undetermined	Undetermined		An. funestus	2021	7	2021-07	L	6	6	1	42	42	1
N13	7	An. funestus	N13 00070	N13 A00070	Undetermined	Undetermined		An. funestus	2021	6	2021-06	N	9	6	0.66666667	63	42	0.66666667
S10	7	An. gambie sl	S10 00123	S10 A00123	Undetermined	Undetermined		An. gambie ss	2021	8	2021-08	S	6	6	1	42	42	1
N13	7	An. funestus	N13 00069	N13 A00069	Undetermined	Undetermined		An. funestus	2021	6	2021-06	N	9	6	0.66666667	63	42	0.66666667
M12	7	An. funestus	M12 00027	M12 A00027	Undetermined	Undetermined		An. funestus	2021	3	2021-03	M	6	6	1	42	39	0.92857143
N13	7	An. gambie sl	N13 00072					An. gambie sl	2021	6	2021-06	N	9	6	0.66666667	63	42	0.66666667
N13	7	An. gambie sl	N13 00068	N13 A00068	Undetermined	Undetermined		An. gambie ss	2021	6	2021-06	N	9	6	0.66666667	63	42	0.66666667
S10	7	An. gambie sl	S10 00058	S10 A00058	Undetermined	Undetermined		An. gambie ss	2020	11	2020-11	S	8	6	0.75	56	42	0.75
N13	7	An. gambie sl	N13 00074	N13 A00074	Undetermined	Undetermined		An. gambie sl	2021	6	2021-06	N	9	6	0.66666667	63	42	0.66666667
L05	7	An. gambie sl	L05 00023	L05 A00023	Undetermined	Undetermined		An. gambie ss	2021	5	2021-05	L	8	6	0.75	56	43	0.76785714
M06	7	An. funestus	M06 00228	M06 A0228	Undetermined	Undetermined		An. funestus	2021	7	2021-07	M	6	6	1	42	42	1
N13	7	An. funestus	N13 00071	N13 A00071	Undetermined	Undetermined		An. funestus	2021	6	2021-06	N	9	6	0.66666667	63	42	0.66666667
N13	7	An. gambie sl	N13 00048	N13 A00048	Undetermined	Undetermined		An. gambie ss	2021	5	2021-05	N	10	6	0.6	70	48	0.68571429
L05	7	An. gambie sl	L05 00025	L05 A00025	Undetermined	Undetermined		An. gambie ss	2021	5	2021-05	L	8	6	0.75	56	43	0.76785714
K09	7	An. funestus	K09 00053	K09 A00053	Undetermined	Undetermined		No amplification	2021	3	2021-03	K	7	6	0.85714286	49	34	0.69387755
N13	7	An. gambie sl	N13 00045	N13 A00045	Undetermined	Undetermined		No amplification	2021	5	2021-05	N	10	6	0.6	70	48	0.68571429
M06	7	An. funestus	M06 00226	M06 A0226	Undetermined	Undetermined		An. funestus	2021	7	2021-07	M	6	6	1	42	42	1
N13	7	An. gambie sl	N13 00046	N13 A00046	Undetermined	Undetermined		An. gambie sl	2021	5	2021-05	N	10	6	0.6	70	48	0.68571429
N13	7	An. funestus	N13 00073	N13 A00073	Undetermined	Undetermined		An. funestus	2021	6	2021-06	N	9	6	0.66666667	63	42	0.66666667
M06	2	An. funestus	M06 00225	M06 A0225	Undetermined	Undetermined		An. funestus	2021	7	2021-07	M	6	6	1	42	42	1
K11	7	An. gambie sl	K11 00050	K11 A00050	Undetermined	Undetermined		An. gambie ss	2021	2	2021-02	K	6	6	1	42	42	1
L05	7	An. gambie sl	L05 00024	L05 A00024	Undetermined	Undetermined		An. gambie ss	2021	5	2021-05	L	8	6	0.75	56	43	0.76785714
N13	7	An. gambie sl	N13 00067	N13 A00067	Undetermined	Undetermined		An. gambie ss	2021	6	2021-06	N	9	6	0.66666667	63	42	0.66666667
M06	7	An. funestus	M06 00227	M06 A0227	Undetermined	Undetermined		An. funestus	2021	7	2021-07	M	6	6	1	42	42	1
L05	7	An. gambie sl	L05 00021	L05 A00021	Undetermined	Undetermined		An. gambie ss	2021	5	2021-05	L	8	6	0.75	56	43	0.76785714
L05	7	An. gambie sl	L05 00022	L05 A00022	Undetermined	Undetermined		An. gambie ss	2021	5	2021-05	L	8	6	0.75	56	43	0.76785714
N13	4	An. gambie sl	N13 00055	N13 A00055	Undetermined	Undetermined		An. gambie ss	2021	6	2021-06	N	9	6	0.66666667	63	42	0.66666667
N13	7	An. gambie sl	N13 00044	N13 A00044	Undetermined	Undetermined		No amplification	2021	5	2021-05	N	10	6	0.6	70	48	0.68571429
K03	1	An. funestus	K03 00081	K03 A00081	Undetermined	Undetermined		An. funestus	2020	10	2020-10	K	6	6	1	42	42	1
N13	7	An. gambie sl	N13 00047	N13 A00047	Undetermined	Undetermined		An. gambie ss	2021	5	2021-05	N	10	6	0.6	70	48	0.68571429
M01	6	An. funestus	M01 00189					An. funestus	2021	4	2021-04	M	9	7	0.77777778	63	49	0.77777778
K09	1	An. gambie sl	K09 00039	K09 A00039	Undetermined	Undetermined		An. gambie ss	2020	1	2020-01	K	9	7	0.77777778	63	49	0.77777778
K11	0	An. gambie sl	K11 00062	K11 A00062	Undetermined	Undetermined		An. gambie ss	2021	5	2021-05	K	7	7	1	49	49	1
K11	0	An. gambie sl	K11 00061	K11 A00061	Undetermined	Undetermined		An. gambie ss	2021	5	2021-05	K	7	7	1	49	49	1
K11	1	An. gambie sl	K11 00064	K11 A00064	Undetermined	Undetermined		An. gambie ss	2021	5	2021-05	K	7	7	1	49	49	1
M01	7	An. gambie sl	M01 00198	M01 A00198	Undetermined	Undetermined		No amplification	2021	4	2021-04	M	9	7	0.77777778	63	49	0.77777778
N11	7	An. gambie sl	N11 00028	N11 A00028	Undetermined	Undetermined		An. gambie ss	2021	6	2021-06	N	10	7	0.7	70	49	0.7
K11	7	An. gambie sl	K11 00083	K11 A00083	Undetermined	Undetermined		An. gambie ss	2021	6	2021-06	K	7	7	1	49	49	1
N11	7	An. funestus	N11 00027	N11 A00027	Undetermined	Undetermined		An. funestus	2021	6	2021-06	N	10	7	0.7	70	49	0.7
K11	0	An. funestus	K11 00063	K11 A00063	Undetermined	Undetermined		An. funestus	2021	5	2021-05	K	7	7	1	49	49	1
M07	3	An. gambie sl	M07 00397	M07 A00397	Undetermined	Undetermined		An. gambie ss	2020	6	2020-06	M	7	7	1	49	49	1
M01	6	An. funestus	M01 00188	M01 A00188	Undetermined	Undetermined		An. funestus	2021	4	2021-04	M	9	7	0.77777778	63	49	0.77777778
K11	7	An. gambie sl	K11 00084	K11 A00084	Undetermined	Undetermined		An. gambie ss	2021	6	2021-06	K	7	7	1	49	49	1
K11	0	An. gambie sl	K11 00060	K11 A00060	Undetermined	Undetermined		No amplification	2021	5	2021-05	K	7	7	1	49	49	1
K05	1	An. funestus	K05 00130	K05 A00130	Undetermined	Undetermined		An. funestus	2020	6	2020-06	K	7	7	1	49	49	1
K01	1	An. funestus	K01 00093	K01 A00093	Undetermined	Undetermined		An. funestus	2020	1	2020-01	K	8	7	0.875	56	49	0.875
M01	7	An. funestus	M01 00199	M01 A00199	Undetermined	Undetermined		An. funestus	2021	4	2021-04	M	9	7	0.77777778	63	49	0.77777778
M01	2	An. funestus	M01 00187					An. funestus	2021	4	2021-04	M	9	7	0.77777778	63	49	0.77777778
N13	7	An. funestus	N13 00078	N13 A00078	Undetermined	Undetermined		No amplification	2021	10	2021-10	N	8	7	0.875	56	49	0.875
K05	1	An. funestus	K05 00129	K05 A00129	Undetermined	Undetermined		An. funestus	2020	6	2020-06	K	7	7	1	49	49	1
K11	7	An. gambie sl	K11 00082	K11 A00082	Undetermined	Undetermined		An. gambie ss	2021	6	2021-06	K	7	7	1	49	49	1
K09	6	An. gambie sl	K09 00058	K09 A00058	Undetermined	Undetermined		An. gambie ss	2021	5	2021-05	K	8	8	1	56	52	0.92857143
M13	7	An. gambie sl	M13 00145	M13 A00145	Undetermined	Undetermined		An. gambie ss	2021	5	2021-05	M	12	8	0.66666667	84	56	0.66666667
M01	7	An. funestus	M01 00177	M01 A00177	Undetermined	Undetermined		An. funestus	2021	3	2021-03	M	8	8	1	56	56	1
K09	7	An. gambie sl	K09 00070	K09 A00070	Undetermined	Undetermined		An. gambie ss	2021	6	2021-06	K	8	8	1	56	56	1
L13	3	An. gambie sl	L13 00001	L13 A00001	Undetermined	Undetermined		An. arabiensis	2020	2	2020-02	L	9	8	0.88888889	63	52	0.82539683
K09	7	An. gambie sl	K09 00068	K09 A00068	Undetermined	Undetermined		An. gambie ss	2021	6	2021-06	K	8	8	1	56	56	1
K07	1	An. gambie sl	K07 00093	K07 A00093	Undetermined	Undetermined		An. arabiensis	2020	8	2020-08	K	10	8	0.8	70	56	0.8
M13	0	An. demeilloni	M13 00179					An. demeilloni	2021	12	2021-12	M	11	8	0.72727273	77	56	0.72727273
K07	1	An. rufipes	K07 00099	K07 A00099	Undetermined	Undetermined		An. rufipes	2021	2	2021-02	K	8	8	1	56	56	1
K09	7	An. gambie sl	K09 00069	K09 A00069	Undetermined	Undetermined		An. gambie ss	2021	6	2021-06	K	8	8	1	56	56	1
M01	7	An. funestus	M01 00149	M01 A00149	Undetermined	Undetermined		An. funestus	2020	1	2020-01	M	9	9	1	63	63	1
S10	1	An. demeilloni	S10 00119	S10 A00119	Undetermined	Undetermined		An. demeilloni	2021	7	2021-07	S	9	9	1	63	63	1
M01	7	An. funestus	M01 00384	M01 A00384	Undetermined	Undetermined		An. funestus	2021	6	2021-06	M	9	9	1	63	63	1
S10	7	An. gambie sl	S10 00120	S10 A00120	Undetermined	Undetermined		An. gambie ss	2021	7	2021-07	S	9	9	1	63	63	1
M01	7	An. funestus	M01 00381	M01 A00381	Undetermined	Undetermined		An. funestus	2021	6	2021-06	M	9	9	1	63	63	1
M01	2	An. funestus	M01 00330	M01 A00330	Undetermined	Undetermined		An. funestus	2021	6	2021-06	M	9	9	1	63	63	1
K02	6	An. gambie sl	K02 00140	K02 A00140	Undetermined	Undetermined		An. gambie ss	2020	11	2020-11	K	9	9	1	63	63	1
K02	1	An. gambie sl	K02 00139	K02 A00139	Undetermined	Undetermined		An. gambie ss	2020	11	2020-11	K	9	9	1	63	63	1
K07	7	An. gambie sl	K07 00135	K07 A00135	Undetermined	Undetermined		An. gambie ss	2021	6	2021-06	K	9	9	1	63	63	1
M01	7	An. gambie sl	M01 00379	M01 A00379	Undetermined	Undetermined		An. gambie ss	2021	6	2021-06	M	9	9	1	63	63	1
M01	7	An. funestus	M01 00377	M01 A00377	Undetermined	Undetermined		An. funestus	2021	6	2021-06	M	9	9	1	63	63	1
M01	7	An. funestus	M01 00383	M01 A00383	36.07846451	36.92158508	1	An. funestus	2021	6	2021-06	M	9	9	1	63	63	1
N11	7	An. gambie sl	N11 00006	N11 A00006	Undetermined	Undetermined		An. gambie ss	2020	8	2020-08	N	12	9	0.75	84	63	0.75
N11	1	An. funestus	N11 00005	N11 A00005	Undetermined	Undetermined		An. funestus	2020	8	2020-08	N	12	9	0.75	84	63	0.75
K07	7	An. gambie sl	K07 00115	K07 A00115	Undetermined	Undetermined		An. gambie ss	2021	5	2021-05	K	9	9	1	63	63	1
S10	7	An. gambie sl	S10 00121	S10 A00121	Undetermined	Undetermined		An. gambie ss	2021	7	2021-07	S	9	9	1	63	63	1
K07	3	An. gambie sl	K07 00129	K07 A00129	Undetermined	Undetermined		An. gambie ss	2021	6	2021-06	K	9	9	1	63	63	1
K07	7	An. gambie sl	K07 00114	K07 A00114	Undetermined	Undetermined		An. gambie ss	2021	5	2021-05	K	9	9	1	63	63	1
M01	2	An. funestus	M01 00327	M01 A00327	Undetermined	Undetermined		An. funestus	2021	6	2021-06	M	9	9	1	63	63	1
M01	2	An. funestus	M01 00328	M01 A00328	Undetermined	Undetermined		An. funestus	2021	6	2021-06	M	9	9	1	63	63	1
K07	7	An. funestus	K07 00136	K07 A00136	Undetermined	Undetermined		An. funestus	2021	6	2021-06	K	9	9	1	63	63	1
M01	7	An. funestus	M01 00380	M01 A00380	Undetermined	Undetermined		An. funestus	2021	6	2021-06	M	9	9	1	63	63	1
M01	2	An. funestus	M01 00329	M01 A00329	Undetermined	Undetermined		An. funestus	2021	6	2021-06	M	9	9	1	63	63	1
K02	1	An. funestus	K02 00138	K02 A00138	Undetermined	Undetermined		An. funestus	2020	11	2020-11	K	9	9	1	63	63	1
M01	7	An. gambie sl	M01 00378	M01 A00378	25.90287399	25.87248993	1	An. gambie ss	2021	6	2021-06	M	9	9	1	63	63	1
K07	7	An. funestus	K07 00137	K07 A00137	Undetermined	Undetermined		An. funestus	2021	6	2021-06	K	9	9	1	63	63	1
M01	7	An. funestus	M01 00376	M01 A00376	36.97750854	Undetermined	1	An. funestus	2021	6	2021-06	M	9	9	1	63	63	1
M01	7	An. funestus	M01 00375	M01 A00375	Undetermined	Undetermined		An. funestus	2021	6	2021-06	M	9	9	1	63	63	1
M01	7	An. funestus	M01 00382	M01 A00382	Undetermined	Undetermined		An. funestus	2021	6	2021-06	M	9	9	1	63	63	1
K07	7	An. funestus	K07 00138	K07 A00138	Undetermined	Undetermined		An. funestus	2021	6	2021-06	K	9	9	1	63	63	1
M01	2	An. gambie sl	M01 00331	M01 A00331	Undetermined	Undetermined		An. gambie ss	2021	6	2021-06	M	9	9	1	63	63	1
M01	7	An. gambie sl	M01 00148	M01 A00148	Undetermined	Undetermined		An. gambie ss	2020	1	2020-01	M	9	9	1	63	63	1
K07	3	An. gambie sl	K07 00128	K07 A00128	Undetermined	Undetermined		An. gambie ss	2021	6	2021-06	K	9	9	1	63	63	1
M06	3	An. gambie sl	M06 00092	M06 A00092	Undetermined	Undetermined		An. gambie ss	2020	1	2020-01	M
